# Supplementary material for: Whole transcriptomic analysis of mesenchymal stem cells cultured in Nichoid micro-scaffolds
Source: Front Bioeng Biotechnol. 2023 Jan 6;10:945474. doi: 10.3389/fbioe.2022.945474 (PMC9852851; doi:10.3389/fbioe.2022.945474)
Supplement: Supplementary file 3 [file DataSheet1.CSV]

baseMean;log2FoldChange;lfcSE;stat;pvalue;padj;external_gene_name;biotype;decription
17.7728908978012;7.62310603207317;1.31764895860037;5.78538462943164;7.23466000544832e-09;6.1452398686563e-08;Tll2;protein_coding;"tolloid-like 2 [Source:RGD Symbol;Acc:1559756]"
7.98107376195171;6.46776938992041;1.51386309809663;4.27236082182881;1.93414273536287e-05;0.000105476930538909;Hydin;protein_coding;"Hydin	axonemal central pair apparatus protein [Source:RGD Symbol;Acc:1562254]"
7.4949714606475;6.37790849459306;3.91275808062154;1.63002883469349;0.103095402920679;0.20690760437521;Hsd3b1;protein_coding;"hydroxy-delta-5-steroid dehydrogenase	3 beta- and steroid delta-isomerase 1 [Source:RGD Symbol;Acc:1308676]"
7.30468066539034;6.33985215649791;1.51884667393275;4.17412255318843;2.99136706824482e-05;0.000157488891372814;Adgrf3;protein_coding;"adhesion G protein-coupled receptor F3 [Source:RGD Symbol;Acc:1305868]"
7.14651643792425;6.31095454696013;1.61233589781629;3.91416860190705;9.07162343105928e-05;0.000442145908246854;P2ry14;protein_coding;"purinergic receptor P2Y14 [Source:RGD Symbol;Acc:70912]"
6.70426017931416;6.21728545410406;3.9134639555534;1.58869112497674;0.112130143606283;0.221064868612387;;protein_coding;
6.57111571695217;6.18835255491468;1.55155479291171;3.9884847014016;6.64966903987751e-05;0.000330843266168289;RGD1562811;protein_coding;"RGD1562811 [Source:RGD Symbol;Acc:1562811]"
6.17170006877724;6.09916351462405;1.60516961144303;3.79970033767395;0.000144871158496381;0.000678632606476333;Prrg3;protein_coding;"proline rich and Gla domain 3 [Source:NCBI gene (formerly Entrezgene);Acc:293935]"
5.90083177088942;6.03300134010846;1.61644188754656;3.73227233628878;0.000189760179217663;0.000870162947264345;Smc1b;protein_coding;"structural maintenance of chromosomes 1B [Source:RGD Symbol;Acc:1308791]"
5.10070735076108;5.82168722181814;1.68654538627945;3.45184142044401;0.000556774851483099;0.0023090226810825;Serpina1;protein_coding;"serpin family A member 1 [Source:RGD Symbol;Acc:3326]"
4.90658044206112;5.7664097672464;1.72097410391134;3.35066620359994;0.00080617414770411;0.00321019133291547;;lncRNA;
4.84028314290884;5.74846658493385;1.71682947854674;3.34830375221645;0.000813078426231776;0.00323492371957519;Slc6a2;protein_coding;"solute carrier family 6 member 2 [Source:RGD Symbol;Acc:621822]"
4.78596749119751;5.72921868022947;1.74844734464039;3.27674647897837;0.00105010612404855;0.00405369534904791;Dnai1;protein_coding;"dynein	axonemal	intermediate chain 1 [Source:RGD Symbol;Acc:1565671]"
4.7022971348451;5.7059600888071;1.72104689228046;3.31540071011455;0.000915118435768522;0.00359561437494405;Folh1;protein_coding;"folate hydrolase 1 [Source:RGD Symbol;Acc:70963]"
4.64898691539273;5.68676893491938;1.83032328834029;3.10697512900907;0.00189012299901294;0.00687349815803355;Sh3tc1;protein_coding;"SH3 domain and tetratricopeptide repeats 1 [Source:RGD Symbol;Acc:1305610]"
4.6357121441733;5.68439000456327;3.78002182263973;1.50379819780872;0.132633335372924;0.252737002141303;Olfml1;protein_coding;"olfactomedin-like 1 [Source:RGD Symbol;Acc:1311854]"
4.62272506447339;5.68096344406007;3.88509855092095;1.46224435998243;0.143674259576473;0.268849273927497;Gm715;protein_coding;"predicted gene 715 [Source:MGI Symbol;Acc:MGI:2685561]"
4.38549537280037;5.6048088119186;1.77375511879363;3.15985490473485;0.00157847725271999;0.00584794559969861;AABR07026805.1;protein_coding;"contactin associated protein family member 3 [Source:RGD Symbol;Acc:1563615]"
8.68998697764414;5.60048029255839;1.47001862611211;3.80980226581924;0.000139077978844883;0.000653450145963065;Mx1;protein_coding;"myxovirus (influenza virus) resistance 1 [Source:RGD Symbol;Acc:3127]"
4.31919807364809;5.58456252795227;1.81711503576898;3.0733125960784;0.00211696605681409;0.00760073894985662;Kcnc4;protein_coding;"potassium voltage-gated channel subfamily C member 4 [Source:RGD Symbol;Acc:1589169]"
4.31613073890797;5.58370413520272;1.7995535911369;3.10282736935615;0.00191681416322487;0.00696728239702795;Tpd52l3;protein_coding;"TPD52 like 3 [Source:RGD Symbol;Acc:1309391]"
4.23936383073848;5.55519235405139;1.77887775547339;3.12286346656409;0.00179100810741574;0.00654695583719527;Cdh16;protein_coding;"cadherin 16 [Source:RGD Symbol;Acc:1311638]"
4.11666345841209;5.51305700789657;3.75015582313851;1.47008744913503;0.141538071120948;0.265951783019856;;lncRNA;
3.92078785773211;5.44362100103914;3.91821468467774;1.38931157149876;0.164738026692764;0.298715914966993;Nckap1l;protein_coding;"NCK associated protein 1 like [Source:RGD Symbol;Acc:1312032]"
3.92258758767538;5.44254913053989;1.88753802690597;2.88341164679011;0.00393392986576567;0.0131502487996369;Plbd1;protein_coding;"phospholipase B domain containing 1 [Source:RGD Symbol;Acc:1308734]"
3.90420909821629;5.43626677049462;1.82697580034494;2.97555488664286;0.00292459009888687;0.0101457702933203;Cdh22;protein_coding;"cadherin 22 [Source:RGD Symbol;Acc:2321]"
3.86850858952032;5.42412443033589;1.86150761220651;2.91383413893563;0.0035701953623394;0.0120971889812358;Gpc3;protein_coding;"glypican 3 [Source:RGD Symbol;Acc:2725]"
3.78153424487152;5.38881877543754;1.89878849574942;2.83803003204455;0.00453929114405858;0.0148979624993086;1700056E22Rik;protein_coding;"uncharacterized LOC100912365 [Source:RGD Symbol;Acc:6487276]"
3.78050329363094;5.38862606482208;1.94325647521552;2.77298757706414;0.00555442411037561;0.0178590682650103;;lncRNA;
3.68358368504072;5.3540430849143;1.87440868876359;2.85639045369874;0.0042848783784359;0.0141605672743336;;lncRNA;
3.57415808393376;5.30855616234818;1.89898658267761;2.79546796737395;0.00518246373257768;0.0167823612786877;;lncRNA;
3.56294521519549;5.30437268171737;1.90282124708495;2.78763582750796;0.00530941915919787;0.0171503560801256;Nos2;protein_coding;"nitric oxide synthase 2 [Source:RGD Symbol;Acc:3185]"
3.53539024049767;5.2941444170608;1.89135599608214;2.79912635591998;0.00512410816392719;0.0166062367170865;Rspo3;protein_coding;"R-spondin 3 [Source:RGD Symbol;Acc:1563246]"
3.51907365351975;5.28798011667291;1.92410044473561;2.74828693644397;0.00599075565730557;0.0191042345170685;Jakmip3;protein_coding;"janus kinase and microtubule interacting protein 3 [Source:RGD Symbol;Acc:1307177]"
3.51600631877963;5.28687988936861;1.90353655324146;2.77739866900154;0.00547959229092514;0.0176455730207095;Magea13;protein_coding;"MAGE family member A13 [Source:RGD Symbol;Acc:1359246]"
3.49151867882193;5.27758915661618;1.9333875348502;2.72971096662475;0.00633898753768161;0.0200732607066135;Adamts20;protein_coding;"ADAM metallopeptidase with thrombospondin type 1 motif	20 [Source:RGD Symbol;Acc:1307725]"
3.44867806838677;5.26027883073506;2.1863528839916;2.40596056988359;0.0161300055544292;0.044948161283664;;lncRNA;
3.37291659247623;5.22605428483178;1.92522264423808;2.71451943517942;0.00663720057144297;0.0208832948632021;;lncRNA;
3.31069206032303;5.20074614892614;2.19000222869816;2.37476751428591;0.0175600064981654;0.0483138256026762;Gm22767;scaRNA;"predicted gene	22767 [Source:RGD Symbol;Acc:15011310]"
3.24106525389273;5.16726065511158;2.05181443732795;2.51838595201662;0.0117894056799185;0.0343445675819029;Ifitm6;protein_coding;"interferon induced transmembrane protein 6 [Source:RGD Symbol;Acc:1304718]"
3.23186324967237;5.16343902850141;1.98680968985629;2.59885939497048;0.0093534076372425;0.0282713036040285;Tssk5;protein_coding;"testis-specific serine kinase 5 [Source:RGD Symbol;Acc:1308613]"
3.1788152027579;5.14149843332763;1.98156122010775;2.5946704957458;0.00946816408295083;0.0285520502907703;;protein_coding;"uncharacterized LOC100911848 [Source:RGD Symbol;Acc:6490713]"
3.1091883963276;5.10647802226327;2.23061174610332;2.28927245235924;0.0220635272414341;0.0588759281281622;Necab2;protein_coding;"N-terminal EF-hand calcium binding protein 2 [Source:RGD Symbol;Acc:621844]"
3.10204829458841;5.10297483193367;2.08286560137641;2.44997796716288;0.014286495640533;0.0405122815064029;;protein_coding;
3.0959391440898;5.10068748043456;2.25575901980394;2.26118456610578;0.023747830425533;0.0626902429576217;Itih2;protein_coding;"inter-alpha-trypsin inhibitor heavy chain 2 [Source:RGD Symbol;Acc:1565426]"
3.07756065463071;5.09224196069752;2.02218064764133;2.5181934000986;0.011795853119131;0.0343573717676568;Glyatl1;protein_coding;"glycine-N-acyltransferase-like 1 [Source:RGD Symbol;Acc:1564894]"
3.04389652943428;5.07762534362193;2.02572889877897;2.50656706664081;0.0121909927809603;0.0353178060458274;Cgn;protein_coding;"cingulin [Source:RGD Symbol;Acc:1311992]"
3.02858537471531;5.07097496996654;2.01088887120137;2.52175793629857;0.0116770031395619;0.0340645385193492;Iqca1;protein_coding;"IQ motif containing with AAA domain [Source:RGD Symbol;Acc:15003483]"
3.01226878773739;5.0637422457177;2.05763729908019;2.46094987099102;0.0138569725799688;0.0394479569688552;;lncRNA;
3.00206135125807;5.05929028336733;2.03793492347804;2.48255733050243;0.0130443075626563;0.0373695751563985;;lncRNA;
2.99592668177784;5.05621529302577;2.25517250709473;2.24205256011192;0.0249579755348749;0.065329334960112;;lncRNA;"uncharacterized LOC120097804 [Source:RGD Symbol;Acc:41249018]"
2.98981753127922;5.05383877100147;2.05516503888067;2.45909144783526;0.0139289132817552;0.0396123434963726;Guca2b;protein_coding;"guanylate cyclase activator 2B [Source:RGD Symbol;Acc:620044]"
2.98164647829945;5.0497390070382;2.25876172851036;2.23562270570631;0.0253764959874618;0.0662694268947255;Ros1;protein_coding;"ROS proto-oncogene 1	receptor tyrosine kinase [Source:RGD Symbol;Acc:3591]"
2.9490133043436;5.03462503518319;2.32953050898219;2.16121875878883;0.0306784450273194;0.0775976018503372;Pdlim3;protein_coding;"PDZ and LIM domain 3 [Source:RGD Symbol;Acc:620427]"
2.94594596960348;5.03329672198634;2.30748673372291;2.18128955994716;0.0291620061262464;0.0743573418467282;Chrnb4;protein_coding;"cholinergic receptor nicotinic beta 4 subunit [Source:RGD Symbol;Acc:2351]"
2.93676948436475;5.02884970008857;2.37435890634385;2.11798211578393;0.034176582334401;0.0849442312117788;Pkia;protein_coding;"cAMP-dependent protein kinase inhibitor alpha [Source:RGD Symbol;Acc:621021]"
2.89773946839076;5.00574839744022;2.06544108871781;2.42357355277932;0.0153686406995749;0.0431569578316476;Gm23202;snoRNA;"predicted gene	23202 [Source:RGD Symbol;Acc:15011468]"
2.88446469717133;4.99973245888369;2.12178343414605;2.35638207859603;0.0184539257144148;0.0504499713113542;U5;snRNA;"U5 spliceosomal RNA [Source:RGD Symbol;Acc:41391363]"
2.87428277967365;4.99492869970329;2.09120327158977;2.38854288703654;0.0169153339341452;0.0468421706043016;Ighg1;protein_coding;"immunoglobulin heavy constant gamma 1 [Source:RGD Symbol;Acc:1359539]"
2.87224639617411;4.99399965688261;2.29417739462337;2.17681495275237;0.0294943769403426;0.0750904590534086;Proc;protein_coding;"protein C	inactivator of coagulation factors Va and VIIIa [Source:RGD Symbol;Acc:3411]"
2.86100800845422;4.98882917289497;2.06298314730579;2.41825978045932;0.0155949387398799;0.0436825270843348;Foxo6;protein_coding;"forkhead box O6 [Source:RGD Symbol;Acc:1595858]"
2.84162408673617;4.97980121052877;2.07948377636681;2.39472953197514;0.016632629344158;0.0461567181302659;Gnal;protein_coding;"G protein subunit alpha L [Source:RGD Symbol;Acc:2715]"
2.83551493623756;4.97656193534141;2.31036535596848;2.15401513119352;0.0312389853166018;0.0788486495055853;RGD1561517;protein_coding;"similar to chromosome 20 open reading frame 144 [Source:RGD Symbol;Acc:1561517]"
2.79571614156089;4.95784863502469;2.18514519576005;2.26888750671793;0.0232751676583744;0.0616951351105269;Abcc2;protein_coding;"ATP binding cassette subfamily C member 2 [Source:RGD Symbol;Acc:2366]"
2.7393385873684;4.92458068313239;2.35004838819658;2.09552309980795;0.0361245172036049;0.0889250278479242;L1td1;protein_coding;"LINE-1 type transposase domain containing 1 [Source:RGD Symbol;Acc:1595093]"
2.70363807867243;4.90672412702833;2.10836824498163;2.32726144434559;0.0199513545064344;0.053927280779258;;lncRNA;
2.69649797693324;4.90321055288739;2.11017218933679;2.32360684955687;0.0201465749920812;0.0543759404348578;Wnt6;protein_coding;"Wnt family member 6 [Source:RGD Symbol;Acc:1304559]"
2.67507767171566;4.89256338591682;2.1546961889048;2.27065115309998;0.0231681042208623;0.0614415334810196;Gm26083;scaRNA;"predicted gene	26083 [Source:RGD Symbol;Acc:15014217]"
2.61182218832187;4.85964942586518;2.47676057812726;1.96209898880887;0.0497509606622141;0.115070502660634;Slc13a3;protein_coding;"solute carrier family 13 member 3 [Source:RGD Symbol;Acc:628786]"
2.60034714704571;4.84838043425663;2.40832531246057;2.0131750512156;0.0440962169137117;0.10445088618695;Opn1sw;protein_coding;"opsin 1	short wave sensitive [Source:RGD Symbol;Acc:621033]"
2.57993227408708;4.83767036697359;2.3989635991744;2.01656680769916;0.0437407397942084;0.103711579894439;Fgg;protein_coding;"fibrinogen gamma chain [Source:RGD Symbol;Acc:2613]"
2.57178674008893;4.83334654073455;2.41795564579033;1.99893928953966;0.0456149230178858;0.107440214007519;;lncRNA;
2.55544463412938;4.82452077073486;2.19516150342163;2.19779763958816;0.0279635297346077;0.0718265441572264;Gpr65;protein_coding;"G-protein coupled receptor 65 [Source:RGD Symbol;Acc:1311832]"
9.52993171525413;4.81535291789147;1.31515677238421;3.66142882658913;0.000250812541876448;0.00112095664070889;Fgf23;protein_coding;"fibroblast growth factor 23 [Source:RGD Symbol;Acc:620178]"
2.5299260429311;4.81114915068267;2.46738658133125;1.94989678029572;0.0511884229773464;0.117784026592459;;lncRNA;"uncharacterized LOC108353189 [Source:RGD Symbol;Acc:11459318]"
2.51260402369422;4.8019503549432;2.20764989646427;2.17514124981226;0.0296195331350395;0.0753747110118303;Krt72;protein_coding;"keratin 72 [Source:RGD Symbol;Acc:1303216]"
2.51056764019468;4.80065291811044;2.42562914924783;1.9791372146064;0.0478005595154059;0.111397127979806;Nrsn2;protein_coding;"neurensin 2 [Source:RGD Symbol;Acc:1586322]"
2.50443297071444;4.79765549363103;2.2067132763924;2.17411819875139;0.029696259567369;0.0755240433961554;Hpca;protein_coding;"hippocalcin [Source:RGD Symbol;Acc:620060]"
2.47994533075674;4.78406831845288;2.43676366034484;1.96328778055393;0.0496127444956222;0.114837075673401;Grin2b;protein_coding;"glutamate ionotropic receptor NMDA type subunit 2B [Source:RGD Symbol;Acc:2738]"
2.47076884551801;4.77942651274812;2.28379934041525;2.09275238335042;0.0363712644464962;0.0892855878831729;;lncRNA;
2.46159236027928;4.77384920595497;2.49210802892491;1.91558678458028;0.0554177130213844;0.125684550447577;;lncRNA;"uncharacterized LOC102547811 [Source:NCBI gene (formerly Entrezgene);Acc:102547811]"
2.45852502553916;4.77223075719799;2.47174040764998;1.93071681088679;0.0535180828247779;0.122187337058834;RGD1359334;protein_coding;"predicted gene 128 [Source:MGI Symbol;Acc:MGI:2684974]"
2.42562967904542;4.74808946855752;2.47633579463054;1.91738514576773;0.0551890199378745;0.125284687701681;Gpr39;protein_coding;"G protein-coupled receptor 39 [Source:RGD Symbol;Acc:1306745]"
2.4154222425661;4.74235006411502;2.4681742207634;1.92140004713615;0.0546812926133427;0.12433440186508;Ablim3;protein_coding;"actin binding LIM protein family	member 3 [Source:RGD Symbol;Acc:1565118]"
2.41031852432645;4.73948262838263;2.46878467756251;1.91976346558584;0.0548877835932927;0.124736157583671;Il1f10;protein_coding;"interleukin 1 family member 10 [Source:RGD Symbol;Acc:1305635]"
2.39500736960748;4.73086822055846;2.48824157946995;1.90128975401426;0.0572640703728509;0.129276573109799;Cyp2d3;protein_coding;"cytochrome P450	family 2	subfamily d	polypeptide 3 [Source:RGD Symbol;Acc:2472]"
2.38990365136782;4.72798903456256;2.50293787920574;1.88897578075845;0.058895074040358;0.132227615607305;Nobox;protein_coding;"NOBOX oogenesis homeobox [Source:RGD Symbol;Acc:1563929]"
2.37258163213094;4.71801470603699;2.48507886867578;1.8985372116383;0.0576253506738115;0.129936601179105;;lncRNA;
4.7867833116868;4.71687412242239;1.701669359572;2.77190988712917;0.00557284615573999;0.0179114206833171;Spock1;protein_coding;"sparc/osteonectin	cwcv and kazal like domains proteoglycan 1 [Source:RGD Symbol;Acc:1311496]"
2.36848334615024;4.7156853572649;2.25963796721012;2.08692074823258;0.0368952990342518;0.0903732401509062;;protein_coding;
2.36134324441105;4.71165483761099;2.25101002386475;2.0931292120688;0.036337621654355;0.0892291671659154;Hsh2d;protein_coding;"hematopoietic SH2 domain containing [Source:RGD Symbol;Acc:2321939]"
2.35420314267186;4.70761834114532;2.24824454897548;2.09390848664153;0.0362681331316065;0.0890766734731138;U6;snRNA;"U6 spliceosomal RNA [Source:RGD Symbol;Acc:40996861]"
2.35317219143127;4.70694376196041;2.51766676535668;1.86956583243199;0.0615441337227726;0.136981106991047;Rxfp2;protein_coding;"relaxin family peptide receptor 2 [Source:RGD Symbol;Acc:1309449]"
2.34195932269301;4.70066535562815;2.26881426525576;2.07185992595927;0.0382785061432331;0.0930268080767452;Wfdc6a;protein_coding;"WAP four-disulfide core domain 6A [Source:RGD Symbol;Acc:1597730]"
2.33481922095381;4.6965874072755;2.27333146435715;2.06594923833669;0.0388332729126322;0.0941152705373636;Pecam1;protein_coding;"platelet and endothelial cell adhesion molecule 1 [Source:RGD Symbol;Acc:61927]"
2.32053901747542;4.68835798834475;2.29724729488698;2.04085907458884;0.0412648366950388;0.0988348921242261;;protein_coding;
2.31033158099611;4.68199676818471;2.51502816912206;1.86160808283077;0.062658353145346;0.138907064136571;Vom2r47;protein_coding;"vomeronasal 2 receptor	47 [Source:RGD Symbol;Acc:1559813]"
2.29911871225784;4.67527361621922;2.56104926012189;1.8255305311842;0.0679210082061243;0.148644904495024;Ascl3;protein_coding;"achaete-scute family bHLH transcription factor 3 [Source:MGI Symbol;Acc:MGI:1928820]"
2.28687489227899;4.6679190641721;2.6068544933499;1.79063276300231;0.0733522458723569;0.15788098480348;U2;snRNA;"U2 spliceosomal RNA [Source:RGD Symbol;Acc:15006631]"
8.63829954604266;4.66653036684101;1.39487018488918;3.34549438176696;0.000821360231878041;0.00326399549064851;Spef1l;protein_coding;"sperm flagellar protein 1-like [Source:RGD Symbol;Acc:9271178]"
17.0397282497611;4.65419806423397;0.942360611052193;4.93887160567686;7.85759248634152e-07;5.29809961362585e-06;Rspo2;protein_coding;"R-spondin 2 [Source:RGD Symbol;Acc:1562331]"
2.26111964752444;4.64651812161846;2.58209001937133;1.79951825333718;0.071936739163957;0.155482169775751;Rasgef1b;protein_coding;"RasGEF domain family	member 1B [Source:RGD Symbol;Acc:1562220]"
2.2590832640249;4.6453628536427;2.62297312981491;1.77102952403119;0.0765557922506082;0.163627865933829;Calca;protein_coding;"calcitonin-related polypeptide alpha [Source:RGD Symbol;Acc:2254]"
2.25091221104513;4.6403056474853;2.55449333552933;1.8165268168624;0.0692895981196144;0.151022947394438;Lratd2;protein_coding;"LRAT domain containing 2 [Source:RGD Symbol;Acc:1562236]"
2.25091221104513;4.6403056474853;2.55449333552933;1.8165268168624;0.0692895981196144;0.151022947394438;;protein_coding;
2.24070477456582;4.63412444954755;2.54898595865309;1.81802666814072;0.0690600568773656;0.150708625532873;Atg9b;protein_coding;"autophagy related 9B [Source:RGD Symbol;Acc:1560887]"
2.23560105632616;4.63103451980715;2.55128211272533;1.8151793158069;0.0694963572982953;0.151275256597118;;protein_coding;
2.22642457108743;4.62509997145335;2.32769827252147;1.98698432097182;0.0469241343744594;0.109736535507361;Tgm7;protein_coding;"transglutaminase 7 [Source:RGD Symbol;Acc:7615199]"
2.21111341636846;4.61591497278067;2.33358052055242;1.97803972570355;0.0479242253023337;0.111607647796866;Dbh;protein_coding;"dopamine beta-hydroxylase [Source:RGD Symbol;Acc:2489]"
2.20907703286892;4.6146486937015;2.31332337022416;1.99481350212372;0.046063224189857;0.108219326324462;AABR07063276.1;protein_coding;
2.20907703286892;4.6146486937015;2.31332337022416;1.99481350212372;0.046063224189857;0.108219326324462;;protein_coding;
2.20704064936939;4.61340216486018;2.3171310737531;1.99099749561762;0.0464811625777221;0.108974600738863;Sag;protein_coding;"S-antigen visual arrestin [Source:RGD Symbol;Acc:3619]"
2.20497874688822;4.61242871346818;2.87663128612447;1.60341324789047;0.108843448105375;0.215804951229298;Apob;protein_coding;"apolipoprotein B [Source:RGD Symbol;Acc:2129]"
2.20497874688822;4.61242871346818;2.87663128612447;1.60341324789047;0.108843448105375;0.215804951229298;Tnni2;protein_coding;"troponin I2	fast skeletal type [Source:RGD Symbol;Acc:62050]"
2.19990054763019;4.60907826456754;2.33300197804634;1.9755998100041;0.0482001201867565;0.112109809970364;Ptpn20;protein_coding;"protein tyrosine phosphatase	non-receptor type 20 [Source:RGD Symbol;Acc:1309812]"
2.18969311115088;4.60290100620558;2.31605406904719;1.98738927027692;0.0468792757944921;0.109677590183257;Gpbar1;protein_coding;"G protein-coupled bile acid receptor 1 [Source:RGD Symbol;Acc:631400]"
2.17234557293237;4.59230117646428;2.34391498557621;1.95924391657718;0.0500842282594303;0.115640621916892;Nos1;protein_coding;"nitric oxide synthase 1 [Source:RGD Symbol;Acc:3184]"
2.16927823819225;4.59016244380239;2.58524166081252;1.77552548118838;0.0758111620163314;0.16228493472413;Rpl30l1;protein_coding;"ribosomal protein L30-like 1 [Source:RGD Symbol;Acc:1562397]"
2.13357772949629;4.56757889524601;2.62118276088318;1.74256406817929;0.0814097910817605;0.171744294643502;Yipf7;protein_coding;"Yip1 domain family	member 7 [Source:RGD Symbol;Acc:1310766]"
7.97592448042178;4.54398745138139;1.36189844356734;3.33650976168158;0.000848374493130235;0.00336177177845832;Lamc3;protein_coding;"laminin subunit gamma 3 [Source:RGD Symbol;Acc:1309399]"
2.09660961600346;4.53775280643518;2.94152453120641;1.54265339564382;0.122914895173426;0.237680893392642;;lncRNA;
2.09150589776381;4.53394727802495;2.70660348600407;1.67514277635056;0.0939062218181871;0.192010010464105;AABR07047462.1;snoRNA;
4.23100316598904;4.53345031636495;1.73467877670878;2.61342352096237;0.00896401435281814;0.0272023796075551;;protein_coding;
2.0812984612845;4.52716742915066;2.65321265283166;1.7062964871357;0.0879528918110698;0.182308693165895;Metazoa_SRP;misc_RNA;"Metazoan signal recognition particle RNA [Source:RGD Symbol;Acc:15006605]"
2.07619474304484;4.52381427797269;2.64495655803736;1.71035485033807;0.0872002746443282;0.1810849662733;Nudt10;protein_coding;"nudix (nucleoside diphosphate linked moiety X)-type motif 10 [Source:RGD Symbol;Acc:1564763]"
2.07109102480518;4.52046534210159;2.64186946582336;1.71108580517727;0.0870652741623418;0.180871922077916;AABR07071198.1;protein_coding;"uncharacterized LOC102551788 [Source:RGD Symbol;Acc:7718778]"
2.07109102480518;4.52046534210159;2.64186946582336;1.71108580517727;0.0870652741623418;0.180871922077916;Cd244;protein_coding;"CD244 molecule [Source:RGD Symbol;Acc:68400]"
2.06598730656553;4.51711680488248;2.64273435552797;1.70925874385889;0.0874030317456233;0.181461006632593;Mrgprd;protein_coding;"MAS related GPR family member D [Source:RGD Symbol;Acc:738040]"
4.16978406609479;4.51371781805901;1.76122574409129;2.5628275269096;0.0103823609814489;0.0308631902612602;Snord11;snoRNA;"small nucleolar RNA	C/D box 11 [Source:RGD Symbol;Acc:15007583]"
2.0496707195876;4.50605598570552;2.41996295400281;1.86203511018718;0.0625981414315206;0.138828730142604;Synpr;protein_coding;"synaptoporin [Source:RGD Symbol;Acc:708366]"
2.04863976834702;4.50547002734319;2.45015821749384;1.83884860788771;0.0659374565182958;0.144853024147659;Cacng4;protein_coding;"calcium voltage-gated channel auxiliary subunit gamma 4 [Source:RGD Symbol;Acc:628804]"
11.6232566400103;4.5016973399576;1.10959055942094;4.05707970542474;4.96901277969232e-05;0.000253245698501092;;lncRNA;
2.03946328310829;4.49938188902159;2.3994840305519;1.8751455861895;0.0607726976004231;0.135680844653043;Sctr;protein_coding;"secretin receptor [Source:RGD Symbol;Acc:621342]"
2.03539051610922;4.49679346321288;2.6608033747311;1.69001343951893;0.0910253835096523;0.187424298452662;;lncRNA;
2.0323231813691;4.49469251060417;2.40273716669639;1.87065508991318;0.0613929034386509;0.136751310456425;Tox3;protein_coding;"TOX high mobility group box family member 3 [Source:RGD Symbol;Acc:1311529]"
2.00987192491093;4.47988967256025;2.4260009358692;1.84661498119133;0.0648029613868133;0.142716545585113;RGD1306782;protein_coding;"similar to RIKEN cDNA 1700029P11 [Source:RGD Symbol;Acc:1306782]"
2.00987192491093;4.47988967256025;2.4260009358692;1.84661498119133;0.0648029613868133;0.142716545585113;;protein_coding;
1.99966448843162;4.47280856057438;2.6804133853837;1.66870102386617;0.0951766461439513;0.194102977043372;Rhbdl2;protein_coding;"rhomboid like 2 [Source:RGD Symbol;Acc:1308295]"
1.99865905617267;4.47205993359404;2.6866718154689;1.66453524686026;0.0960055134036941;0.195229479582734;;lncRNA;"uncharacterized LOC102550339 [Source:RGD Symbol;Acc:7593337]"
1.99252438669243;4.4679478603295;2.68262043109271;1.6655162275453;0.0958098088513533;0.194983394548075;Cetn1;protein_coding;"centrin 1 [Source:RGD Symbol;Acc:620246]"
1.99252438669243;4.4679478603295;2.68262043109271;1.6655162275453;0.0958098088513533;0.194983394548075;U6;snRNA;"U6 spliceosomal RNA [Source:RGD Symbol;Acc:15010740]"
1.98538428495323;4.46306585132838;2.68843809694045;1.66009619355101;0.0968951025585061;0.196727844656137;Plppr1;protein_coding;"phospholipid phosphatase related 1 [Source:RGD Symbol;Acc:1303116]"
1.96192759623612;4.44672964792892;2.7766770844722;1.60145725003315;0.109275681318978;0.216456868982765;;protein_coding;
1.94968377625727;4.43764803256318;3.0344551687321;1.4624200345057;0.143626142655405;0.268789277927206;Usp51;protein_coding;"ubiquitin specific peptidase 51 [Source:RGD Symbol;Acc:1562211]"
1.94968377625727;4.43764803256318;3.0344551687321;1.4624200345057;0.143626142655405;0.268789277927206;U6;snRNA;"U6 spliceosomal RNA [Source:RGD Symbol;Acc:41130380]"
1.92189214800318;4.41222912930196;3.05748490301593;1.44309105989361;0.148994821426899;0.2762732639638;AC111369.1;lncRNA;
1.92189214800318;4.41222912930196;3.05748490301593;1.44309105989361;0.148994821426899;0.2762732639638;;lncRNA;"uncharacterized LOC102546414 [Source:RGD Symbol;Acc:7519900]"
1.90964832802433;4.40301236688525;2.81212631904565;1.56572353704918;0.117413353574147;NA;Btbd17;protein_coding;"BTB domain containing 17 [Source:RGD Symbol;Acc:1563331]"
1.90658099328421;4.40074221623099;2.75739772589441;1.59597658868872;0.110494020345561;NA;Gdf9;protein_coding;"growth differentiation factor 9 [Source:RGD Symbol;Acc:71038]"
1.90658099328421;4.40074221623099;2.75739772589441;1.59597658868872;0.110494020345561;NA;;protein_coding;"uncharacterized LOC100912259 [Source:RGD Symbol;Acc:6488104]"
1.89637355680489;4.39343043818815;2.7496329593077;1.59782432899492;0.110082078558624;NA;Oas2;protein_coding;"2'-5' oligoadenylate synthetase 2 [Source:RGD Symbol;Acc:1359697]"
1.89126983856524;4.38977383823983;2.75278839694444;1.59466446571499;0.110787288285234;NA;;protein_coding;
1.88616612032558;4.38611251016407;2.76028053595816;1.58900968688733;0.112058205746667;NA;Wwc1;protein_coding;"WW and C2 domain containing 1 [Source:RGD Symbol;Acc:1308329]"
1.88516068806663;4.3853345032601;2.77057650524185;1.58282382564177;0.11346162464204;NA;Hs3st5;protein_coding;"heparan sulfate-glucosamine 3-sulfotransferase 5 [Source:RGD Symbol;Acc:1306379]"
1.88516068806663;4.3853345032601;2.77057650524185;1.58282382564177;0.11346162464204;NA;;lncRNA;
1.87595868384627;4.37876847120621;2.79452399973787;1.56691031160117;0.117135657064742;NA;U2;snRNA;"U2 spliceosomal RNA [Source:RFAM;Acc:RF00004]"
1.87392230034673;4.37710251725502;2.55408139393425;1.71376782574365;0.0865713746108298;NA;Kndc1;protein_coding;"kinase non-catalytic C-lobe domain containing 1 [Source:RGD Symbol;Acc:1565261]"
1.87291686808778;4.37646163639317;2.7685772473819;1.58076197459607;0.113932471994092;NA;Tdrd1;protein_coding;"tudor domain containing 1 [Source:RGD Symbol;Acc:1306140]"
1.87085496560661;4.37508421668276;2.83602326368622;1.54268276734659;0.122907765054154;NA;Tenm1;protein_coding;"teneurin transmembrane protein 1 [Source:NCBI gene (formerly Entrezgene);Acc:298168]"
1.85861114562776;4.36612800492319;2.84375878813016;1.53533697131677;0.124701077102081;NA;Rassf10;protein_coding;"Ras association domain family member 10 [Source:RGD Symbol;Acc:1309847]"
1.85657476212823;4.3646333973601;2.58150073388696;1.69073490472663;0.0908874446664652;NA;Tbx1;protein_coding;"T-box transcription factor 1 [Source:RGD Symbol;Acc:1307734]"
1.85046561162961;4.36016380369975;2.52100728883153;1.72953240675502;0.0837138516862022;NA;;lncRNA;
1.84842922813008;4.35857148397628;2.77991925569598;1.56787700759498;0.116909838621647;NA;Fgf16;protein_coding;"fibroblast growth factor 16 [Source:MGI Symbol;Acc:MGI:1931627]"
1.83618540815123;4.34953934532311;2.7921912230902;1.55775124187567;0.119292228303311;NA;;protein_coding;"similar to F28B3.5a [Source:RGD Symbol;Acc:1582763]"
1.83618540815123;4.34953934532311;2.7921912230902;1.55775124187567;0.119292228303311;NA;Tdgf1;protein_coding;"teratocarcinoma-derived growth factor 1 [Source:RGD Symbol;Acc:1594185]"
1.81169776819353;4.33125625353198;2.83611536801879;1.5271791487656;0.126716469756534;NA;Plek;protein_coding;"pleckstrin [Source:RGD Symbol;Acc:1308269]"
1.80863043345341;4.32901339022688;2.82009929520024;1.53505708029316;0.124769807668324;NA;AABR07020999.1;protein_coding;
1.80863043345341;4.32901339022688;2.82009929520024;1.53505708029316;0.124769807668324;NA;RGD1565323;protein_coding;"similar to OTTMUSP00000000621 [Source:RGD Symbol;Acc:1565323]"
1.80659404995387;4.3278377751379;2.64805064472067;1.63434856646951;0.102185681379095;NA;Krt1;protein_coding;"keratin 1 [Source:RGD Symbol;Acc:1359664]"
1.78721012823583;4.31209928046739;3.15751426501587;1.36566264426543;0.172044874379241;NA;Tceal3;protein_coding;"transcription elongation factor A like 3 [Source:RGD Symbol;Acc:1562504]"
17.1038991159747;4.31192438850201;0.910950208986109;4.73343586286807;2.20750740145057e-06;1.3983385892957e-05;Mx2;protein_coding;"MX dynamin like GTPase 2 [Source:RGD Symbol;Acc:628821]"
3.55726496121797;4.27210136089615;2.29163852029734;1.86421258111068;0.0622918572836394;0.138314360032187;Grid2;protein_coding;"glutamate ionotropic receptor delta type subunit 2 [Source:RGD Symbol;Acc:68368]"
1.74207096176323;4.27026050671341;2.92750134304792;1.45867072507215;0.144655757278453;NA;Arhgef37;protein_coding;"Rho guanine nucleotide exchange factor 37 [Source:RGD Symbol;Acc:1560471]"
1.73186352528392;4.26216484554706;2.88082969610284;1.47949212385337;0.139008834828316;NA;;lncRNA;
1.73186352528392;4.26216484554706;2.88082969610284;1.47949212385337;0.139008834828316;NA;;lncRNA;
1.72472342354472;4.25616795850857;2.66583441983246;1.59656125933585;0.110363540324091;NA;Lcn3;protein_coding;"lipocalin 3 [Source:RGD Symbol;Acc:1562745]"
1.72165608880461;4.25411842738783;2.87762474488189;1.47834370515272;0.139315805080935;NA;;lncRNA;
1.71961970530507;4.2521661232674;2.652593346629;1.60302223809435;0.108929744490106;NA;Gm25117;snoRNA;"predicted gene	25117 [Source:RGD Symbol;Acc:15010068]"
1.71961970530507;4.2521661232674;2.652593346629;1.60302223809435;0.108929744490106;NA;;lncRNA;
1.71655237056495;4.25008987678772;2.88390195111257;1.47372897859724;0.140554577205508;NA;Cadm3;protein_coding;"cell adhesion molecule 3 [Source:RGD Symbol;Acc:1307035]"
1.71655237056495;4.25008987678772;2.88390195111257;1.47372897859724;0.140554577205508;NA;Gsdmc;protein_coding;"gasdermin C [Source:RGD Symbol;Acc:1308989]"
1.71655237056495;4.25008987678772;2.88390195111257;1.47372897859724;0.140554577205508;NA;Arap2;protein_coding;"ArfGAP with RhoGAP domain	ankyrin repeat and PH domain 2 [Source:RGD Symbol;Acc:1306452]"
1.71451598706541;4.24817368542849;2.64851288328745;1.60398452740598;0.108717463185435;NA;AABR07043813.1;protein_coding;"60S ribosomal protein L29 pseudogene [Source:RGD Symbol;Acc:11501100]"
1.71044322006634;4.24518496144184;2.89663313328532;1.46555837971342;0.142768636932171;NA;Gja10;protein_coding;"gap junction protein	alpha 10 [Source:RGD Symbol;Acc:1309630]"
1.7043085505861;4.2401864411825;2.66236161792139;1.59264106447454;0.111240735786323;NA;Bend5;protein_coding;"BEN domain containing 5 [Source:RGD Symbol;Acc:1584958]"
1.70227216708656;4.23852628530864;2.62295119977598;1.61593791210094;0.106107737702574;NA;;protein_coding;"uncharacterized LOC103695172 [Source:RGD Symbol;Acc:9422868]"
1.69819940008749;4.23540123055772;2.89766712935639;1.46165899721493;0.14383467856628;NA;RT1-Db2;protein_coding;"RT1 class II	locus Db2 [Source:RGD Symbol;Acc:1595922]"
1.69819940008749;4.23540123055772;2.89766712935639;1.46165899721493;0.14383467856628;NA;Nat8f4;protein_coding;"N-acetyltransferase 8 (GCN5-related) family member 4 [Source:RGD Symbol;Acc:7636572]"
1.69716844884691;4.23451964365559;2.63061669371676;1.60970606389359;0.107462040535067;NA;;lncRNA;
1.69613749760632;4.23391207456307;3.23762216673688;1.3077227225777;0.190967373389896;NA;;lncRNA;
6.46845099404507;4.22804959076465;1.46034560308291;2.89523903234884;0.00378869910234363;0.01272170083663;Slc35f1;protein_coding;"solute carrier family 35	member F1 [Source:RGD Symbol;Acc:1559576]"
1.68185729412794;4.22231913834051;2.93512688653079;1.43854739558845;0.150278799786931;NA;Luzp2;protein_coding;"leucine zipper protein 2 [Source:RGD Symbol;Acc:6496163]"
1.68085186186898;4.22152309919332;2.67035917018089;1.58088213238646;0.113904990433253;NA;;protein_coding;
22.5329924286901;4.21834302943076;1.50576236658886;2.80146663446434;0.00508709012932865;0.0164990435771446;;protein_coding;
1.67574814362933;4.21747600996305;2.64469581356886;1.59469228495953;0.110781064133796;NA;Ankar;protein_coding;"ankyrin and armadillo repeat containing [Source:RGD Symbol;Acc:1561071]"
1.67371176012979;4.2156440528477;2.916483330907;1.44545453360663;0.148330255110242;NA;RGD1562914;protein_coding;"RGD1562914 [Source:RGD Symbol;Acc:1562914]"
1.67371176012979;4.2156440528477;2.916483330907;1.44545453360663;0.148330255110242;NA;Ptpn5;protein_coding;"protein tyrosine phosphatase	non-receptor type 5 [Source:RGD Symbol;Acc:3448]"
1.67371176012979;4.2156440528477;2.916483330907;1.44545453360663;0.148330255110242;NA;;lncRNA;"uncharacterized LOC108348488 [Source:RGD Symbol;Acc:11392724]"
1.67064442538967;4.2134059107315;2.64810406556925;1.59110284430071;0.111586432532557;NA;Rtp3;protein_coding;"receptor (chemosensory) transporter protein 3 [Source:RGD Symbol;Acc:1310546]"
1.67064442538967;4.2134059107315;2.64810406556925;1.59110284430071;0.111586432532557;NA;;lncRNA;"uncharacterized LOC103692103 [Source:RGD Symbol;Acc:9116769]"
1.66146794015094;4.20565299762875;2.9342138614498;1.43331508752083;0.151767812195685;NA;St18;protein_coding;"ST18 C2H2C-type zinc finger transcription factor [Source:RGD Symbol;Acc:708566]"
1.66146794015094;4.20565299762875;2.9342138614498;1.43331508752083;0.151767812195685;NA;;pseudogene;"RT1 class I	locus CE11-like [Source:RGD Symbol;Acc:2320860]"
1.66043698891036;4.20487102461817;2.92435219625711;1.43788119296985;0.150467766777245;NA;;protein_coding;
1.66043698891036;4.20487102461817;2.92435219625711;1.43788119296985;0.150467766777245;NA;Lmln2;protein_coding;"leishmanolysin like peptidase 2 [Source:RGD Symbol;Acc:1560492]"
1.64922412017209;4.19557057416143;2.96067002922759;1.41710171438997;0.156453191400642;NA;Ceacam15;protein_coding;"carcinoembryonic antigen-related cell adhesion molecule 3-like [Source:RGD Symbol;Acc:11382285]"
1.64922412017209;4.19557057416143;2.96067002922759;1.41710171438997;0.156453191400642;NA;NEWGENE_1307313;protein_coding;"dickkopf WNT signaling pathway inhibitor 1 [Source:RGD Symbol;Acc:1307313]"
1.64615678543197;4.19309537337431;2.94639677529529;1.42312651457273;0.1546994833188;NA;AABR07030335.1;protein_coding;"ANKRD40 C-terminal like [Source:RGD Symbol;Acc:41070601]"
1.64412040193243;4.19176401202866;2.7560739968236;1.52091853007565;0.128280283253523;NA;;lncRNA;
1.63901668369278;4.18714466485505;2.96885932072235;1.41035468930077;0.15843497749783;NA;Tex38;protein_coding;"testis expressed 38 [Source:RGD Symbol;Acc:1585134]"
1.63901668369278;4.18714466485505;2.96885932072235;1.41035468930077;0.15843497749783;NA;Snord60;snoRNA;"small nucleolar RNA	C/D box 60 [Source:RGD Symbol;Acc:15011365]"
1.62473648021439;4.17457260835934;3.30252765290427;1.2640537936717;0.20621071966661;NA;Hjv;protein_coding;"hemojuvelin BMP co-receptor [Source:RGD Symbol;Acc:1310195]"
1.62473648021439;4.17457260835934;3.30252765290427;1.2640537936717;0.20621071966661;NA;Efcab5;protein_coding;"EF-hand calcium binding domain 5 [Source:RGD Symbol;Acc:1309650]"
1.62473648021439;4.17457260835934;3.30252765290427;1.2640537936717;0.20621071966661;NA;Tent5d;protein_coding;"terminal nucleotidyltransferase 5D [Source:MGI Symbol;Acc:MGI:2685223]"
1.62473648021439;4.17457260835934;3.30252765290427;1.2640537936717;0.20621071966661;NA;;lncRNA;
1.62473648021439;4.17457260835934;3.30252765290427;1.2640537936717;0.20621071966661;NA;;protein_coding;
1.62473648021439;4.17457260835934;3.30252765290427;1.2640537936717;0.20621071966661;NA;;protein_coding;"galactose-3-O-sulfotransferase 2C [Source:MGI Symbol;Acc:MGI:3646771]"
1.5724572120026;4.12274970883447;3.35800459044658;1.22773796097944;0.219545351266552;NA;Hck;protein_coding;"HCK proto-oncogene	Src family tyrosine kinase [Source:RGD Symbol;Acc:2785]"
1.5724572120026;4.12274970883447;3.35800459044658;1.22773796097944;0.219545351266552;NA;;protein_coding;
1.56224977552329;4.11332454348442;3.04012590727016;1.35301124655654;0.176052037483323;NA;;pseudogene;
1.55714605728363;4.10884814812053;3.02930305541457;1.35636747890786;0.174982275235589;NA;;lncRNA;
1.55714605728363;4.10884814812053;3.02930305541457;1.35636747890786;0.174982275235589;NA;;pseudogene;
1.55714605728363;4.10884814812053;3.02930305541457;1.35636747890786;0.174982275235589;NA;rno-mir-450a;miRNA;"rno-mir-450a [Source:miRBase;Acc:MI0001654]"
1.55204233904397;4.10437488133067;3.0270355719526;1.35590573145565;0.175129163693675;NA;Clec10a;protein_coding;"C-type lectin domain containing 10A [Source:RGD Symbol;Acc:621158]"
1.55204233904397;4.10437488133067;3.0270355719526;1.35590573145565;0.175129163693675;NA;;lncRNA;
1.54693862080432;4.09989766128869;3.03164139055935;1.35236894246659;0.176257319611421;NA;Efcab10;protein_coding;"EF-hand calcium binding domain 10 [Source:RGD Symbol;Acc:1307943]"
1.53572575206605;4.08993767529138;3.04859422324251;1.3415815211187;0.179731721075451;NA;Slain1;protein_coding;"SLAIN motif family	member 1 [Source:RGD Symbol;Acc:1308626]"
1.52959108258581;4.08444580434827;2.81125796638868;1.45288901025157;0.146254572734764;NA;Acrv1;protein_coding;"acrosomal vesicle protein 1 [Source:RGD Symbol;Acc:620153]"
1.52755469908627;4.08260714966184;2.76533076330812;1.47635400576019;0.139848883141929;NA;Hepacam;protein_coding;"hepatic and glial cell adhesion molecule [Source:RGD Symbol;Acc:1306811]"
1.52652374784569;4.08190731212532;3.40535019375362;1.19867475586291;0.230654437623598;NA;Vat1l;protein_coding;"vesicle amine transport 1-like [Source:RGD Symbol;Acc:1598315]"
1.52652374784569;4.08190731212532;3.40535019375362;1.19867475586291;0.230654437623598;NA;Sucnr1;protein_coding;"succinate receptor 1 [Source:RGD Symbol;Acc:1303193]"
1.52652374784569;4.08190731212532;3.40535019375362;1.19867475586291;0.230654437623598;NA;U1;snRNA;"U1 spliceosomal RNA [Source:RGD Symbol;Acc:15010379]"
1.52551831558674;4.08079118985321;2.76694608462962;1.47483581719282;0.140256689219037;NA;;protein_coding;
1.51123811210835;4.06804585616266;3.06464636665336;1.32741118206243;0.184372702721561;NA;Gjd3;protein_coding;"gap junction protein	delta 3 [Source:RGD Symbol;Acc:1308942]"
1.51123811210835;4.06804585616266;3.06464636665336;1.32741118206243;0.184372702721561;NA;Tdrd9;protein_coding;"tudor domain containing 9 [Source:RGD Symbol;Acc:1306942]"
1.51123811210835;4.06804585616266;3.06464636665336;1.32741118206243;0.184372702721561;NA;;lncRNA;
1.50817077736823;4.06547135263349;2.78089613957154;1.46192851102302;0.143760801105442;NA;Enpp5;protein_coding;"ectonucleotide pyrophosphatase/phosphodiesterase family member 5 [Source:RGD Symbol;Acc:1359199]"
1.4989942921295;4.05696910111787;3.08238014076952;1.3161806512629;0.188113416282392;NA;Mgat5b;protein_coding;"alpha-1	6-mannosylglycoprotein 6-beta-N-acetylglucosaminyltransferase B [Source:RGD Symbol;Acc:1305188]"
1.4989942921295;4.05696910111787;3.08238014076952;1.3161806512629;0.188113416282392;NA;Dscam;protein_coding;"DS cell adhesion molecule [Source:RGD Symbol;Acc:619992]"
1.49592695738938;4.05450474077376;2.82355458819215;1.43595762509049;0.151014399495;NA;Mir219a1;miRNA;"microRNA 219a-1 [Source:RGD Symbol;Acc:2325545]"
1.49082323914972;4.04958097147142;3.08418072716592;1.31301675540675;0.189177302247772;NA;Gulo;protein_coding;"gulonolactone (L-) oxidase [Source:RGD Symbol;Acc:620701]"
1.49082323914972;4.04958097147142;3.08418072716592;1.31301675540675;0.189177302247772;NA;Capn9;protein_coding;"calpain 9 [Source:RGD Symbol;Acc:70965]"
1.49082323914972;4.04958097147142;3.08418072716592;1.31301675540675;0.189177302247772;NA;Ccl28;protein_coding;"C-C motif chemokine ligand 28 [Source:RGD Symbol;Acc:619937]"
1.48368313741053;4.04303009866493;3.09719332678481;1.30538512520366;0.191761740848154;NA;Phf11b;protein_coding;"PHD finger protein 11B [Source:RGD Symbol;Acc:1359377]"
1.48368313741053;4.04303009866493;3.09719332678481;1.30538512520366;0.191761740848154;NA;;lncRNA;
1.4745066521718;4.03446836589276;3.15694330725484;1.27796668271531;0.201261174047549;NA;;lncRNA;
1.4745066521718;4.03446836589276;3.15694330725484;1.27796668271531;0.201261174047549;NA;;lncRNA;
1.46226283219295;4.02253826031018;3.47612298682572;1.15719100720985;0.247194331015211;NA;Il5;protein_coding;"interleukin 5 [Source:RGD Symbol;Acc:2900]"
1.46226283219295;4.02253826031018;3.47612298682572;1.15719100720985;0.247194331015211;NA;SNORA74;snoRNA;"Small nucleolar RNA SNORA74 [Source:RGD Symbol;Acc:15014089]"
1.46226283219295;4.02253826031018;3.47612298682572;1.15719100720985;0.247194331015211;NA;;lncRNA;
1.46226283219295;4.02253826031018;3.47612298682572;1.15719100720985;0.247194331015211;NA;;lncRNA;
2.98519374752391;4.00821976798414;1.99809878136141;2.00601682227799;0.0448544532256903;0.105991990953353;;protein_coding;"60S ribosomal protein L13-like [Source:RGD Symbol;Acc:2322065]"
2.88494463165568;3.95286236631087;2.0303979746724;1.94684116888398;0.0515537795875707;0.1184456398868;Gm25791;snoRNA;"predicted gene	25791 [Source:RGD Symbol;Acc:15012492]"
1.39773974400231;3.95284734511058;3.55801515452398;1.11096978889609;0.266581353530901;NA;Gpr142;protein_coding;"G protein-coupled receptor 142 [Source:RGD Symbol;Acc:1559926]"
1.39773974400231;3.95284734511058;3.55801515452398;1.11096978889609;0.266581353530901;NA;;lncRNA;
1.39773974400231;3.95284734511058;3.55801515452398;1.11096978889609;0.266581353530901;NA;5_8S_rRNA;rRNA;"5.8S ribosomal RNA [Source:RGD Symbol;Acc:41400565]"
1.39773974400231;3.95284734511058;3.55801515452398;1.11096978889609;0.266581353530901;NA;U6;snRNA;"U6 spliceosomal RNA [Source:RGD Symbol;Acc:41291644]"
1.39263602576265;3.94737056162512;3.24725169842107;1.21560350974471;0.224135996520576;NA;Lrrc43;protein_coding;"leucine rich repeat containing 43 [Source:RGD Symbol;Acc:1561461]"
1.39263602576265;3.94737056162512;3.24725169842107;1.21560350974471;0.224135996520576;NA;;protein_coding;
8.04912630081405;3.9444663577245;1.24264760854516;3.17424371205487;0.00150227494113614;0.00559783820710021;Pkd1l1;protein_coding;"polycystin 1 like 1	transient receptor potential channel interacting [Source:RGD Symbol;Acc:1564724]"
1.387532307523;3.94231296979534;3.21861076056378;1.22484924803544;0.220632025505586;NA;;lncRNA;"uncharacterized LOC120101572 [Source:RGD Symbol;Acc:41165060]"
2.86184934792513;3.94187290630755;2.19878053043477;1.79275414337424;0.0730122448510995;0.157301667457364;;lncRNA;
1.38549592402346;3.94033084259477;3.25502773236585;1.21053679617372;0.226072980183762;NA;AC118414.2;protein_coding;"uncharacterized LOC102550306 [Source:RGD Symbol;Acc:7514905]"
1.38242858928334;3.93727831819975;3.21215626592241;1.22574308104812;0.220295372652586;NA;Gbp6;protein_coding;"guanylate binding protein family member 6 [Source:RGD Symbol;Acc:1561523]"
1.38242858928334;3.93727831819975;3.21215626592241;1.22574308104812;0.220295372652586;NA;Tnfsf13b;protein_coding;"tumor necrosis factor (ligand) superfamily	member 13b [Source:MGI Symbol;Acc:MGI:1344376]"
1.38242858928334;3.93727831819975;3.21215626592241;1.22574308104812;0.220295372652586;NA;Akr1c3;protein_coding;"aldo-keto reductase family 1	member C3 [Source:RGD Symbol;Acc:708428]"
1.38242858928334;3.93727831819975;3.21215626592241;1.22574308104812;0.220295372652586;NA;AC118115.1;protein_coding;
1.37732487104368;3.93223949996727;3.21389914075333;1.22351054832591;0.221136922546368;NA;Dcaf12l1;protein_coding;"DDB1 and CUL4 associated factor 12-like 1 [Source:RGD Symbol;Acc:1563873]"
1.37732487104368;3.93223949996727;3.21389914075333;1.22351054832591;0.221136922546368;NA;Tmc1;protein_coding;"transmembrane channel-like 1 [Source:RGD Symbol;Acc:1308682]"
1.37222115280403;3.92719091886034;3.22345198067986;1.21831841839073;0.223102993508499;NA;;lncRNA;
1.37222115280403;3.92719091886034;3.22345198067986;1.21831841839073;0.223102993508499;NA;Olr1407;protein_coding;"olfactory receptor 1407 [Source:RGD Symbol;Acc:1333856]"
1.37018476930449;3.92488812614478;2.94789544005908;1.33142040006212;0.183050720625493;NA;Trim55;protein_coding;"tripartite motif-containing 55 [Source:RGD Symbol;Acc:1306943]"
1.36711743456437;3.92212775055279;3.24141079010429;1.21000638441961;0.226276443065951;NA;Ccdc87;protein_coding;"coiled-coil domain containing 87 [Source:RGD Symbol;Acc:1596153]"
1.36201371632472;3.91705003880678;3.28113879498713;1.19380809028597;0.232553046253145;NA;;protein_coding;"hypothetical protein LOC691485 [Source:RGD Symbol;Acc:1583888]"
1.36201371632472;3.91705003880678;3.28113879498713;1.19380809028597;0.232553046253145;NA;Dhh;protein_coding;"desert hedgehog signaling molecule [Source:RGD Symbol;Acc:620711]"
1.36100828406576;3.91594039382561;3.23604061220468;1.21010236368997;0.226239616293687;NA;;pseudogene;
1.36100828406576;3.91594039382561;3.23604061220468;1.21010236368997;0.226239616293687;NA;;lncRNA;
1.35690999808506;3.91198040855145;3.61003076637752;1.08364184731781;0.278523628790199;NA;Gdap1l1;protein_coding;"ganglioside-induced differentiation-associated protein 1-like 1 [Source:RGD Symbol;Acc:1304960]"
1.35690999808506;3.91198040855145;3.61003076637752;1.08364184731781;0.278523628790199;NA;Serpinb1b;protein_coding;"serine (or cysteine) peptidase inhibitor	clade B	member 1b [Source:RGD Symbol;Acc:1560658]"
1.35690999808506;3.91198040855145;3.61003076637752;1.08364184731781;0.278523628790199;NA;U6;snRNA;"U6 spliceosomal RNA [Source:RGD Symbol;Acc:15006448]"
1.35690999808506;3.91198040855145;3.61003076637752;1.08364184731781;0.278523628790199;NA;;lncRNA;"uncharacterized LOC102555758 [Source:RGD Symbol;Acc:7515008]"
1.35690999808506;3.91198040855145;3.61003076637752;1.08364184731781;0.278523628790199;NA;;protein_coding;
1.3559045658261;3.91075894698228;2.96188026463521;1.32036361958202;0.186713643965687;NA;Abcc6;protein_coding;"ATP binding cassette subfamily C member 6 [Source:RGD Symbol;Acc:620268]"
1.35487361458552;3.90981655260955;3.00822879305825;1.29970717707104;0.193701349580581;NA;Cyp2b1;protein_coding;"cytochrome P450	family 2	subfamily b	polypeptide 1 [Source:RGD Symbol;Acc:2466]"
1.34262979460667;3.89747216850934;3.26959253224219;1.19203605038716;0.233247110004428;NA;Zdhhc11;protein_coding;"zinc finger	DHHC-type containing 11 [Source:RGD Symbol;Acc:1564281]"
1.33548969286748;3.89019786423696;3.26509730211867;1.1914492905656;0.233477252561568;NA;Matn1;protein_coding;"matrilin 1 [Source:RGD Symbol;Acc:1359410]"
1.33548969286748;3.89019786423696;3.26509730211867;1.1914492905656;0.233477252561568;NA;;lncRNA;
1.33345330936794;3.88833126220119;2.98444159989841;1.30286726412524;0.192620081721041;NA;Odf4;protein_coding;"outer dense fiber of sperm tails 4 [Source:RGD Symbol;Acc:1359332]"
5.11549084895308;3.88572164884173;1.77687028497077;2.1868347294162;0.0287545911704194;0.0734527563892526;Ntng1;protein_coding;"netrin G1 [Source:RGD Symbol;Acc:1563465]"
1.32834959112829;3.88288424324056;3.27030069276844;1.18731719435669;0.235102528368073;NA;Arfgef3;protein_coding;"ARFGEF family member 3 [Source:RGD Symbol;Acc:1309903]"
1.32427682412921;3.87863424595179;3.29211616158282;1.17815838068332;0.238733471255302;NA;AABR07066379.1;protein_coding;"hypothetical protein LOC685668 [Source:RGD Symbol;Acc:1591345]"
1.32120948938909;3.87552625934434;3.28229063543693;1.18073829827944;0.237706702210815;NA;Gp9;protein_coding;"glycoprotein IX (platelet) [Source:RGD Symbol;Acc:1561601]"
2.73981852185274;3.87292117259717;2.23960902837051;1.72928449722094;0.083758189848305;0.175482369470695;Abca8a;protein_coding;"ATP-binding cassette	subfamily A (ABC1)	member 8a [Source:RGD Symbol;Acc:1307333]"
1.3140693876499;3.86811305889381;3.30431849434739;1.17062355384655;0.241750125414736;NA;Xpnpep2;protein_coding;"X-prolyl aminopeptidase (aminopeptidase P) 2	membrane-bound [Source:MGI Symbol;Acc:MGI:2180001]"
1.31203300415036;3.86592490201237;3.33955666859357;1.15761620048821;0.247020695052895;NA;1700017N19Rik;protein_coding;"RIKEN cDNA 1700017N19 gene [Source:MGI Symbol;Acc:MGI:1913855]"
1.31203300415036;3.86592490201237;3.33955666859357;1.15761620048821;0.247020695052895;NA;Vom2r13;protein_coding;"vomeronasal 2 receptor	13 [Source:RGD Symbol;Acc:1594671]"
1.3069292859107;3.86061976951912;3.34575421664638;1.15388624493428;0.248546809175228;NA;AABR07045462.1;protein_coding;
1.29978918417151;3.85257374294337;3.68729163364393;1.04482479980465;0.296103950718706;NA;Kcnj6;protein_coding;"potassium inwardly-rectifying channel	subfamily J	member 6 [Source:RGD Symbol;Acc:2959]"
1.29978918417151;3.85257374294337;3.68729163364393;1.04482479980465;0.296103950718706;NA;Cdrt4;protein_coding;"CMT1A duplicated region transcript 4 [Source:RGD Symbol;Acc:2323961]"
1.29978918417151;3.85257374294337;3.68729163364393;1.04482479980465;0.296103950718706;NA;AABR07006691.1;protein_coding;
1.29978918417151;3.85257374294337;3.68729163364393;1.04482479980465;0.296103950718706;NA;Tm4sf20;protein_coding;"transmembrane 4 L six family member 20 [Source:RGD Symbol;Acc:1588633]"
1.29978918417151;3.85257374294337;3.68729163364393;1.04482479980465;0.296103950718706;NA;Cldn18;protein_coding;"claudin 18 [Source:RGD Symbol;Acc:1359696]"
1.29978918417151;3.85257374294337;3.68729163364393;1.04482479980465;0.296103950718706;NA;;lncRNA;"uncharacterized LOC102550221 [Source:RGD Symbol;Acc:7735814]"
1.29978918417151;3.85257374294337;3.68729163364393;1.04482479980465;0.296103950718706;NA;;lncRNA;
1.29978918417151;3.85257374294337;3.68729163364393;1.04482479980465;0.296103950718706;NA;;lncRNA;
2.67045388796035;3.83651462847311;2.1125498326466;1.8160587595071;0.069361359019982;0.15107878813631;Slc35g2;protein_coding;"solute carrier family 35	member G2 [Source:RGD Symbol;Acc:1306109]"
2.66942293671976;3.8361047238518;2.06974516288555;1.85341886172289;0.0638223459119565;0.140951768463406;;lncRNA;
4.82389547365902;3.77776059681768;1.63256232665494;2.31400696631176;0.0206673400165074;0.055620094286508;Fndc9;protein_coding;"fibronectin type III domain containing 9 [Source:RGD Symbol;Acc:2318580]"
1.22302227600202;3.76023390496594;3.80883488498618;0.987239935180225;0.323525028542701;NA;Shisa3;protein_coding;"shisa family member 3 [Source:RGD Symbol;Acc:1565710]"
1.22302227600202;3.76023390496594;3.80883488498618;0.987239935180225;0.323525028542701;NA;Dgkb;protein_coding;"diacylglycerol kinase	beta [Source:RGD Symbol;Acc:2488]"
1.22302227600202;3.76023390496594;3.80883488498618;0.987239935180225;0.323525028542701;NA;AABR07057170.1;pseudogene;
1.22302227600202;3.76023390496594;3.80883488498618;0.987239935180225;0.323525028542701;NA;;lncRNA;
1.22302227600202;3.76023390496594;3.80883488498618;0.987239935180225;0.323525028542701;NA;U6;snRNA;"U6 spliceosomal RNA [Source:RGD Symbol;Acc:41352849]"
2.54097481888133;3.7583027903429;2.08903879851783;1.79905839614343;0.0720094438196439;0.1555675431048;;lncRNA;
9.41268992289338;3.75644398936898;1.12528439923522;3.33821742478789;0.000843177432965435;0.00334276026111942;Iqch;protein_coding;"IQ motif containing H [Source:RGD Symbol;Acc:1310670]"
1.21791855776236;3.7540413139101;3.46738218386807;1.08267307001106;0.278953561359957;NA;Astn1;protein_coding;"astrotactin 1 [Source:RGD Symbol;Acc:727799]"
1.21281483952271;3.74826993264395;3.44410348567291;1.08831512997108;0.276456013478162;NA;Ermap;protein_coding;"erythroblast membrane associated protein (Scianna blood group) [Source:RGD Symbol;Acc:1309996]"
1.21281483952271;3.74826993264395;3.44410348567291;1.08831512997108;0.276456013478162;NA;AC112350.1;protein_coding;
1.21281483952271;3.74826993264395;3.44410348567291;1.08831512997108;0.276456013478162;NA;;protein_coding;
1.21281483952271;3.74826993264395;3.44410348567291;1.08831512997108;0.276456013478162;NA;Pcdh11x;protein_coding;"protocadherin 11 X-linked [Source:NCBI gene (formerly Entrezgene);Acc:317204]"
2.52159089716329;3.74758833633798;2.09855614951791;1.78579369305839;0.0741326682930495;0.159262047037371;AABR07040127.1;protein_coding;"similar to interferon stimulated exonuclease gene 20-like 2 [Source:NCBI gene (formerly Entrezgene);Acc:685776]"
2.51545622768305;3.74419204856497;2.16409344966018;1.73014342294364;0.0836046537103888;0.175226478770572;Elfn1;protein_coding;"extracellular leucine-rich repeat and fibronectin type III domain containing 1 [Source:RGD Symbol;Acc:1308787]"
1.20771112128305;3.74250943134427;3.44141214719914;1.08749236396756;0.276819271436197;NA;Mb;protein_coding;"myoglobin [Source:RGD Symbol;Acc:620411]"
1.20771112128305;3.74250943134427;3.44141214719914;1.08749236396756;0.276819271436197;NA;D430041D05Rik;protein_coding;"RIKEN cDNA D430041D05 gene [Source:MGI Symbol;Acc:MGI:2181743]"
1.20771112128305;3.74250943134427;3.44141214719914;1.08749236396756;0.276819271436197;NA;Add2;protein_coding;"adducin 2 [Source:RGD Symbol;Acc:2042]"
1.20771112128305;3.74250943134427;3.44141214719914;1.08749236396756;0.276819271436197;NA;AC115369.1;lncRNA;
1.20771112128305;3.74250943134427;3.44141214719914;1.08749236396756;0.276819271436197;NA;;protein_coding;"similar to guanylate binding protein family	member 6 [Source:RGD Symbol;Acc:1584233]"
1.2026074030434;3.73673793787588;3.44869682465482;1.08352172657273;0.278576912537119;NA;Myo5b;protein_coding;"myosin Vb [Source:RGD Symbol;Acc:621347]"
1.2026074030434;3.73673793787588;3.44869682465482;1.08352172657273;0.278576912537119;NA;;lncRNA;
1.2026074030434;3.73673793787588;3.44869682465482;1.08352172657273;0.278576912537119;NA;U6;snRNA;"U6 spliceosomal RNA [Source:RGD Symbol;Acc:41206585]"
1.19853463604432;3.7320580177357;3.46420766469884;1.07731936966895;0.2813376117916;NA;Cdcp1;protein_coding;"CUB domain containing protein 1 [Source:RGD Symbol;Acc:1305578]"
1.19750368480374;3.73094858389288;3.46568312105157;1.07654059923425;0.281685553814777;NA;Acsm5;protein_coding;"acyl-CoA synthetase medium-chain family member 5 [Source:RGD Symbol;Acc:1309578]"
1.19750368480374;3.73094858389288;3.46568312105157;1.07654059923425;0.281685553814777;NA;;lncRNA;
1.1954673013042;3.72839711947731;3.15523985321213;1.18165251864503;0.237343605577164;NA;Clul1;protein_coding;"clusterin like 1 [Source:RGD Symbol;Acc:1306852]"
1.19239996656408;3.72513901539955;3.50360691926016;1.06322972332358;0.287677786180348;NA;Cyyr1;protein_coding;"cysteine and tyrosine rich 1 [Source:RGD Symbol;Acc:1359578]"
1.19239996656408;3.72513901539955;3.50360691926016;1.06322972332358;0.287677786180348;NA;Snph;protein_coding;"syntaphilin [Source:RGD Symbol;Acc:1305867]"
1.19239996656408;3.72513901539955;3.50360691926016;1.06322972332358;0.287677786180348;NA;Foxp2;protein_coding;"forkhead box P2 [Source:RGD Symbol;Acc:1559697]"
4.64783891315071;3.72319817236354;1.65605935837188;2.24822748867162;0.0245616877033694;0.06451392775805;Ptpn22;protein_coding;"protein tyrosine phosphatase	non-receptor type 22 [Source:RGD Symbol;Acc:1307992]"
1.18832719956501;3.72029890379216;3.14455041923213;1.18309405409395;0.236771874065423;NA;Aldh1a1;protein_coding;"aldehyde dehydrogenase 1 family	member A1 [Source:RGD Symbol;Acc:2087]"
1.18729624832443;3.71933311427483;3.86659547274879;0.961914206047195;0.336092701928808;NA;Golt1a;protein_coding;"golgi transport 1A [Source:RGD Symbol;Acc:1566310]"
1.18729624832443;3.71933311427483;3.86659547274879;0.961914206047195;0.336092701928808;NA;Sdr9c7;protein_coding;"short chain dehydrogenase/reductase family 9C	member 7 [Source:RGD Symbol;Acc:628716]"
1.18729624832443;3.71933311427483;3.86659547274879;0.961914206047195;0.336092701928808;NA;St8sia5;protein_coding;"ST8 alpha-N-acetyl-neuraminide alpha-2	8-sialyltransferase 5 [Source:RGD Symbol;Acc:1302934]"
1.18729624832443;3.71933311427483;3.86659547274879;0.961914206047195;0.336092701928808;NA;Slc38a5;protein_coding;"solute carrier family 38	member 5 [Source:RGD Symbol;Acc:620702]"
1.18729624832443;3.71933311427483;3.86659547274879;0.961914206047195;0.336092701928808;NA;AC127920.4;snoRNA;
1.18729624832443;3.71933311427483;3.86659547274879;0.961914206047195;0.336092701928808;NA;;lncRNA;
1.18629081606547;3.71802985374328;3.47232161344364;1.07076194766877;0.284276480729083;NA;Drd3;protein_coding;"dopamine receptor D3 [Source:RGD Symbol;Acc:2521]"
11.5674078995131;3.71747639880923;1.03821754193029;3.58063339201297;0.000342762301181862;0.00148705012863092;RGD1307537;protein_coding;"similar to RIKEN cDNA 4933417A18 [Source:RGD Symbol;Acc:1307537]"
1.17608337958616;3.70635697617949;3.16017314786812;1.1728335134674;0.240862575849278;NA;Syt8;protein_coding;"synaptotagmin 8 [Source:RGD Symbol;Acc:68399]"
38.8569074816113;3.70497190620418;0.539819141034371;6.86335778887893;6.72604813319896e-12;7.62622090046536e-11;Adamts19;protein_coding;"ADAM metallopeptidase with thrombospondin type 1 motif	19 [Source:RGD Symbol;Acc:1308359]"
1.17404699608662;3.70386769939147;3.49053201971623;1.06111838495399;0.288636103672308;NA;Tp73;protein_coding;"tumor protein p73 [Source:RGD Symbol;Acc:1307083]"
1.17404699608662;3.70386769939147;3.49053201971623;1.06111838495399;0.288636103672308;NA;Gm11437;protein_coding;"uncharacterized LOC102552988 [Source:RGD Symbol;Acc:7517962]"
1.17301604484604;3.70273262446018;3.50127045445042;1.05753973382824;0.290265330613991;NA;RGD1310587;protein_coding;"similar to hypothetical protein FLJ14146 [Source:RGD Symbol;Acc:1310587]"
1.1709796613465;3.70050841806577;3.1863786710166;1.16135236898417;0.245498630663423;NA;;protein_coding;
11.4638069891946;3.69968224247215;0.961567375281039;3.84755383510265;0.000119303066798318;0.000568242373922458;Dlec1;protein_coding;"DLEC1 cilia and flagella associated protein [Source:RGD Symbol;Acc:1561649]"
1.16587594310685;3.69439111225178;3.50280140103203;1.05469613868582;0.291564318335539;NA;Fcmr;protein_coding;"Fc fragment of IgM receptor [Source:RGD Symbol;Acc:1359282]"
1.16587594310685;3.69439111225178;3.50280140103203;1.05469613868582;0.291564318335539;NA;Inmt;protein_coding;"indolethylamine N-methyltransferase [Source:RGD Symbol;Acc:1597087]"
1.16587594310685;3.69439111225178;3.50280140103203;1.05469613868582;0.291564318335539;NA;Opalin;protein_coding;"oligodendrocytic myelin paranodal and inner loop protein [Source:RGD Symbol;Acc:1307776]"
1.16587594310685;3.69439111225178;3.50280140103203;1.05469613868582;0.291564318335539;NA;Ccnb1ip1;protein_coding;"cyclin B1 interacting protein 1 [Source:RGD Symbol;Acc:1561930]"
1.16587594310685;3.69439111225178;3.50280140103203;1.05469613868582;0.291564318335539;NA;Endou;protein_coding;"endonuclease	poly(U)-specific [Source:RGD Symbol;Acc:1593011]"
1.16587594310685;3.69439111225178;3.50280140103203;1.05469613868582;0.291564318335539;NA;;lncRNA;
1.16180317610777;3.68955368810887;3.51898501900605;1.04847098472474;0.294421663699456;NA;Arid3c;protein_coding;"AT-rich interaction domain 3C [Source:RGD Symbol;Acc:1560943]"
1.16180317610777;3.68955368810887;3.51898501900605;1.04847098472474;0.294421663699456;NA;U6;snRNA;"U6 spliceosomal RNA [Source:RGD Symbol;Acc:41246900]"
1.15873584136765;3.68599625768848;3.51364808839883;1.04905106173231;0.294154618034591;NA;Hoxb7;protein_coding;"homeo box B7 [Source:RGD Symbol;Acc:1559918]"
1.15669945786812;3.68389934134588;3.24286760782986;1.13600053620788;0.255956339891142;NA;RGD1560394;protein_coding;"RGD1560394 [Source:RGD Symbol;Acc:1560394]"
1.15159573962846;3.67753846664143;3.53463416539773;1.04042972894979;0.298140295779172;NA;Nrros;protein_coding;"negative regulator of reactive oxygen species [Source:RGD Symbol;Acc:1310771]"
1.15159573962846;3.67753846664143;3.53463416539773;1.04042972894979;0.298140295779172;NA;Lypd5;protein_coding;"Ly6/Plaur domain containing 5 [Source:RGD Symbol;Acc:1560355]"
1.15159573962846;3.67753846664143;3.53463416539773;1.04042972894979;0.298140295779172;NA;Onecut2;protein_coding;"one cut homeobox 2 [Source:RGD Symbol;Acc:1564677]"
1.14955935612892;3.67505622997729;3.56821997254248;1.02994105135247;0.30303767853465;NA;;lncRNA;
1.14955935612892;3.67505622997729;3.56821997254248;1.02994105135247;0.30303767853465;NA;;pseudogene;
11.265245908509;3.67213851585196;0.993495552678957;3.69618012476256;0.000218867715864764;0.000992224018144564;Inpp5d;protein_coding;"inositol polyphosphate-5-phosphatase D [Source:RGD Symbol;Acc:2914]"
1.14445563788927;3.66899309740487;3.57604550938037;1.02599172403726;0.304895485054778;NA;AC097575.2;lncRNA;
1.14445563788927;3.66899309740487;3.57604550938037;1.02599172403726;0.304895485054778;NA;;protein_coding;
1.13731553615007;3.65988358038936;3.94606169685555;0.927477536224476;0.353678649810741;NA;Pxt1;protein_coding;"peroxisomal testis enriched protein 1 [Source:RGD Symbol;Acc:2321717]"
1.13731553615007;3.65988358038936;3.94606169685555;0.927477536224476;0.353678649810741;NA;Sntg2;protein_coding;"syntrophin	gamma 2 [Source:RGD Symbol;Acc:1311276]"
1.13731553615007;3.65988358038936;3.94606169685555;0.927477536224476;0.353678649810741;NA;Tmc2;protein_coding;"transmembrane channel-like 2 [Source:RGD Symbol;Acc:1310073]"
1.13731553615007;3.65988358038936;3.94606169685555;0.927477536224476;0.353678649810741;NA;Cyp4a1;protein_coding;"cytochrome P450	family 4	subfamily a	polypeptide 1 [Source:RGD Symbol;Acc:68945]"
1.13731553615007;3.65988358038936;3.94606169685555;0.927477536224476;0.353678649810741;NA;Fgl1;protein_coding;"fibrinogen-like 1 [Source:RGD Symbol;Acc:620169]"
1.13731553615007;3.65988358038936;3.94606169685555;0.927477536224476;0.353678649810741;NA;Npvf;protein_coding;"neuropeptide VF precursor [Source:RGD Symbol;Acc:61815]"
1.13731553615007;3.65988358038936;3.94606169685555;0.927477536224476;0.353678649810741;NA;Rlbp1;protein_coding;"retinaldehyde binding protein 1 [Source:RGD Symbol;Acc:1309649]"
1.13731553615007;3.65988358038936;3.94606169685555;0.927477536224476;0.353678649810741;NA;Lrrc72;protein_coding;"leucine rich repeat containing 72 [Source:RGD Symbol;Acc:1560395]"
1.13731553615007;3.65988358038936;3.94606169685555;0.927477536224476;0.353678649810741;NA;Rsph4a;protein_coding;"radial spoke head component 4A [Source:RGD Symbol;Acc:1307229]"
1.13731553615007;3.65988358038936;3.94606169685555;0.927477536224476;0.353678649810741;NA;;protein_coding;"LRRGT00094 [Source:RGD Symbol;Acc:1562669]"
1.13731553615007;3.65988358038936;3.94606169685555;0.927477536224476;0.353678649810741;NA;Otop3;protein_coding;"otopetrin 3 [Source:RGD Symbol;Acc:1306663]"
1.13731553615007;3.65988358038936;3.94606169685555;0.927477536224476;0.353678649810741;NA;;lncRNA;
1.13731553615007;3.65988358038936;3.94606169685555;0.927477536224476;0.353678649810741;NA;Hs3st4;protein_coding;"heparan sulfate-glucosamine 3-sulfotransferase 4 [Source:RGD Symbol;Acc:11422907]"
1.13731553615007;3.65988358038936;3.94606169685555;0.927477536224476;0.353678649810741;NA;;lncRNA;
1.13731553615007;3.65988358038936;3.94606169685555;0.927477536224476;0.353678649810741;NA;;lncRNA;
1.13731553615007;3.65988358038936;3.94606169685555;0.927477536224476;0.353678649810741;NA;;processed_pseudogene;
1.13731553615007;3.65988358038936;3.94606169685555;0.927477536224476;0.353678649810741;NA;;lncRNA;
2.33302172532027;3.63075095087973;2.17803785370312;1.66698248366377;0.0955178879377431;0.194545070541812;Ccdc170;protein_coding;"coiled-coil domain containing 170 [Source:RGD Symbol;Acc:1310945]"
2.3223857892053;3.62205626755435;2.19668354592374;1.64887485695224;0.0991732751009672;0.200212103188278;;protein_coding;"transmembrane protein 234-like [Source:RGD Symbol;Acc:9400366]"
2.28428749202322;3.59713336317319;2.47536639833437;1.4531720902383;0.146175979214439;0.272373761158391;Ighm;protein_coding;"immunoglobulin heavy constant epsilon [Source:RGD Symbol;Acc:2880]"
14.9753080537167;3.5909641205752;0.834883044795734;4.30115827954534;1.69907638397632e-05;9.3234797838517e-05;Gria2;protein_coding;"glutamate ionotropic receptor AMPA type subunit 2 [Source:RGD Symbol;Acc:61862]"
12.5774915633302;3.57692779625597;1.01462089622948;3.52538352950202;0.000422870081255289;0.00180144806625345;Daw1;protein_coding;"dynein assembly factor with WD repeats 1 [Source:RGD Symbol;Acc:1561436]"
6.28029466203731;3.55699672681443;1.38013084467864;2.57728949434693;0.00995785136203667;0.0297810552881775;Nfasc;protein_coding;"neurofascin [Source:RGD Symbol;Acc:620911]"
2.20320677023631;3.5394265357896;2.27030109791999;1.55901194737225;0.118993552443067;0.231865695414552;AABR07058578.1;protein_coding;"similar to basic transcription factor 3 [Source:RGD Symbol;Acc:1560568]"
1.04830480800173;3.53768048337753;3.94951693928038;0.895724853891147;0.370399732889597;NA;Aif1;protein_coding;"allograft inflammatory factor 1 [Source:RGD Symbol;Acc:61924]"
1.04830480800173;3.53768048337753;3.94951693928038;0.895724853891147;0.370399732889597;NA;Pah;protein_coding;"phenylalanine hydroxylase [Source:RGD Symbol;Acc:3248]"
1.04830480800173;3.53768048337753;3.94951693928038;0.895724853891147;0.370399732889597;NA;Nxph1;protein_coding;"neurexophilin 1 [Source:RGD Symbol;Acc:3218]"
1.04830480800173;3.53768048337753;3.94951693928038;0.895724853891147;0.370399732889597;NA;Fam81b;protein_coding;"family with sequence similarity 81	member B [Source:RGD Symbol;Acc:1561830]"
1.04830480800173;3.53768048337753;3.94951693928038;0.895724853891147;0.370399732889597;NA;Galr3;protein_coding;"galanin receptor 3 [Source:RGD Symbol;Acc:2658]"
1.04830480800173;3.53768048337753;3.94951693928038;0.895724853891147;0.370399732889597;NA;Hmgb4;protein_coding;"high-mobility group box 4 [Source:RGD Symbol;Acc:1596426]"
1.04830480800173;3.53768048337753;3.94951693928038;0.895724853891147;0.370399732889597;NA;Gm23608;snoRNA;"predicted gene	23608 [Source:RGD Symbol;Acc:15012589]"
1.04830480800173;3.53768048337753;3.94951693928038;0.895724853891147;0.370399732889597;NA;;lncRNA;
2.1996854168789;3.53510679041559;2.7120254575808;1.30349321778454;0.192406430339117;0.335338741190623;Rab44;protein_coding;"RAB44	member RAS oncogene family [Source:RGD Symbol;Acc:1560150]"
1.04320108976208;3.53073767880969;3.75458842264553;0.940379418823726;0.347022975310075;NA;Cntnap2;protein_coding;"contactin associated protein 2 [Source:RGD Symbol;Acc:1307076]"
1.04320108976208;3.53073767880969;3.75458842264553;0.940379418823726;0.347022975310075;NA;Dpysl5;protein_coding;"dihydropyrimidinase-like 5 [Source:RGD Symbol;Acc:620467]"
1.04320108976208;3.53073767880969;3.75458842264553;0.940379418823726;0.347022975310075;NA;Fbxo17;protein_coding;"F-box protein 17 [Source:RGD Symbol;Acc:1308308]"
1.04320108976208;3.53073767880969;3.75458842264553;0.940379418823726;0.347022975310075;NA;;lncRNA;
4.06615508971077;3.52860185506869;1.69427200775883;2.08266549816655;0.0372817244198889;0.0910946165662162;Fam221b;protein_coding;"family with sequence similarity 221	member B [Source:RGD Symbol;Acc:1310425]"
2.19017304563522;3.52820186813607;2.23422163823128;1.57916377129405;0.114298497422563;0.224520174099326;Ampd1;protein_coding;"adenosine monophosphate deaminase 1 [Source:RGD Symbol;Acc:2109]"
1.03809737152242;3.52400507855075;3.73618913596955;0.943208427170877;0.345574303771994;NA;C5;protein_coding;"complement C5 [Source:RGD Symbol;Acc:2237]"
1.03606098802288;3.52131440734188;3.76780941551897;0.93457869520634;0.350005462732158;NA;C4bpb;protein_coding;"complement component 4 binding protein	beta [Source:RGD Symbol;Acc:2236]"
1.03606098802288;3.52131440734188;3.76780941551897;0.93457869520634;0.350005462732158;NA;Gria1;protein_coding;"glutamate ionotropic receptor AMPA type subunit 1 [Source:RGD Symbol;Acc:621531]"
1.03606098802288;3.52131440734188;3.76780941551897;0.93457869520634;0.350005462732158;NA;Pfn4;protein_coding;"profilin family	member 4 [Source:RGD Symbol;Acc:1359707]"
1.03299365328276;3.51726996827471;3.73928233823573;0.940627010779355;0.34689603492728;NA;Corin;protein_coding;"corin	serine peptidase [Source:RGD Symbol;Acc:727887]"
1.03299365328276;3.51726996827471;3.73928233823573;0.940627010779355;0.34689603492728;NA;Srcin1;protein_coding;"SRC kinase signaling inhibitor 1 [Source:RGD Symbol;Acc:708439]"
1.03299365328276;3.51726996827471;3.73928233823573;0.940627010779355;0.34689603492728;NA;;protein_coding;
1.03299365328276;3.51726996827471;3.73928233823573;0.940627010779355;0.34689603492728;NA;;lncRNA;
1.02788993504311;3.51051306825046;3.75532354534016;0.934809750975125;0.349886353486058;NA;Slc12a1;protein_coding;"solute carrier family 12 member 1 [Source:RGD Symbol;Acc:3685]"
1.02788993504311;3.51051306825046;3.75532354534016;0.934809750975125;0.349886353486058;NA;AABR07058479.1;protein_coding;
1.02788993504311;3.51051306825046;3.75532354534016;0.934809750975125;0.349886353486058;NA;Adgre4;protein_coding;"adhesion G protein-coupled receptor E4 [Source:RGD Symbol;Acc:1359641]"
1.02788993504311;3.51051306825046;3.75532354534016;0.934809750975125;0.349886353486058;NA;;lncRNA;
1.02788993504311;3.51051306825046;3.75532354534016;0.934809750975125;0.349886353486058;NA;;lncRNA;
1.02381716804403;3.50502101650741;3.763050366669;0.931430800808017;0.351630764413058;NA;;lncRNA;
1.02381716804403;3.50502101650741;3.763050366669;0.931430800808017;0.351630764413058;NA;;lncRNA;
1.02278621680345;3.50372837081443;3.7928345140731;0.923775703320049;0.355603107720057;NA;0610040J01Rik;protein_coding;"similar to RIKEN cDNA 0610040J01 [Source:RGD Symbol;Acc:1561612]"
1.02278621680345;3.50372837081443;3.7928345140731;0.923775703320049;0.355603107720057;NA;Fam240b;protein_coding;"family with sequence similarity 240 member B [Source:RGD Symbol;Acc:15005908]"
1.02278621680345;3.50372837081443;3.7928345140731;0.923775703320049;0.355603107720057;NA;;lncRNA;
1.02278621680345;3.50372837081443;3.7928345140731;0.923775703320049;0.355603107720057;NA;;lncRNA;
1.02278621680345;3.50372837081443;3.7928345140731;0.923775703320049;0.355603107720057;NA;;TR_C_gene;
1.02278621680345;3.50372837081443;3.7928345140731;0.923775703320049;0.355603107720057;NA;;pseudogene;
1.02278621680345;3.50372837081443;3.7928345140731;0.923775703320049;0.355603107720057;NA;;processed_pseudogene;
1.01871344980438;3.49810671390461;3.43210818210234;1.01922973528236;0.30809391300511;NA;Cga;protein_coding;"glycoprotein hormones	alpha polypeptide [Source:RGD Symbol;Acc:620436]"
1.01768249856379;3.49691340840419;3.95073553970808;0.885129711482176;0.37608667641829;NA;Lancl3;protein_coding;"LanC lantibiotic synthetase component C-like 3 (bacterial) [Source:MGI Symbol;Acc:MGI:2443335]"
1.01768249856379;3.49691340840419;3.95073553970808;0.885129711482176;0.37608667641829;NA;Pik3r6;protein_coding;"phosphoinositide-3-kinase	regulatory subunit 6 [Source:RGD Symbol;Acc:1560850]"
1.01768249856379;3.49691340840419;3.95073553970808;0.885129711482176;0.37608667641829;NA;Unc45b;protein_coding;"unc-45 myosin chaperone B [Source:RGD Symbol;Acc:1305666]"
1.01768249856379;3.49691340840419;3.95073553970808;0.885129711482176;0.37608667641829;NA;Slc26a5;protein_coding;"solute carrier family 26 member 5 [Source:RGD Symbol;Acc:69334]"
1.01768249856379;3.49691340840419;3.95073553970808;0.885129711482176;0.37608667641829;NA;Itgam;protein_coding;"integrin subunit alpha M [Source:RGD Symbol;Acc:2926]"
1.01768249856379;3.49691340840419;3.95073553970808;0.885129711482176;0.37608667641829;NA;Kcnq1;protein_coding;"potassium voltage-gated channel subfamily Q member 1 [Source:RGD Symbol;Acc:621503]"
1.01768249856379;3.49691340840419;3.95073553970808;0.885129711482176;0.37608667641829;NA;Tal2;protein_coding;"TAL bHLH transcription factor 2 [Source:RGD Symbol;Acc:1596467]"
1.01768249856379;3.49691340840419;3.95073553970808;0.885129711482176;0.37608667641829;NA;Wfdc15b;protein_coding;"WAP four-disulfide core domain 15B [Source:RGD Symbol;Acc:1303042]"
1.01768249856379;3.49691340840419;3.95073553970808;0.885129711482176;0.37608667641829;NA;Cldnd2;protein_coding;"claudin domain containing 2 [Source:RGD Symbol;Acc:1566413]"
1.01768249856379;3.49691340840419;3.95073553970808;0.885129711482176;0.37608667641829;NA;Plin5;protein_coding;"perilipin 5 [Source:RGD Symbol;Acc:1589602]"
1.01768249856379;3.49691340840419;3.95073553970808;0.885129711482176;0.37608667641829;NA;AC113710.3;snoRNA;"small nucleolar RNA SNORA17 [Source:RGD Symbol;Acc:41266323]"
1.01768249856379;3.49691340840419;3.95073553970808;0.885129711482176;0.37608667641829;NA;;protein_coding;"uncharacterized LOC100909859 [Source:RGD Symbol;Acc:6501168]"
1.01768249856379;3.49691340840419;3.95073553970808;0.885129711482176;0.37608667641829;NA;Stmn4;protein_coding;"stathmin 4 [Source:RGD Symbol;Acc:69349]"
1.01768249856379;3.49691340840419;3.95073553970808;0.885129711482176;0.37608667641829;NA;;protein_coding;"membrane-spanning 4-domains subfamily A member 12-like [Source:RGD Symbol;Acc:6487805]"
1.01768249856379;3.49691340840419;3.95073553970808;0.885129711482176;0.37608667641829;NA;Caps;protein_coding;"calcyphosine [Source:RGD Symbol;Acc:41237504]"
1.01768249856379;3.49691340840419;3.95073553970808;0.885129711482176;0.37608667641829;NA;U6;snRNA;"U6 spliceosomal RNA [Source:RGD Symbol;Acc:41038988]"
1.01768249856379;3.49691340840419;3.95073553970808;0.885129711482176;0.37608667641829;NA;;protein_coding;"olfactory receptor 2W1-like [Source:RGD Symbol;Acc:6484939]"
1.01768249856379;3.49691340840419;3.95073553970808;0.885129711482176;0.37608667641829;NA;;lncRNA;"uncharacterized LOC108350353 [Source:RGD Symbol;Acc:11375987]"
1.01768249856379;3.49691340840419;3.95073553970808;0.885129711482176;0.37608667641829;NA;;lncRNA;
1.01768249856379;3.49691340840419;3.95073553970808;0.885129711482176;0.37608667641829;NA;;pseudogene;
1.01157334806518;3.48856497064288;3.7802364484357;0.922843059747357;0.356088997418407;NA;RGD1565355;protein_coding;"platelet glycoprotein 4-like [Source:RGD Symbol;Acc:9322705]"
1.01157334806518;3.48856497064288;3.7802364484357;0.922843059747357;0.356088997418407;NA;Fpr1;protein_coding;"formyl peptide receptor 1 [Source:RGD Symbol;Acc:1310883]"
1.0105423968246;3.4872421165016;3.81644056976025;0.913742020282703;0.360852418600324;NA;Fam187b;protein_coding;"family with sequence similarity 187	member B [Source:RGD Symbol;Acc:1597448]"
1.00850601332506;3.48454405988053;3.44930352103343;1.01021671147007;0.312391474464147;NA;Igfals;protein_coding;"insulin-like growth factor binding protein	acid labile subunit [Source:RGD Symbol;Acc:68429]"
1.00850601332506;3.48454405988053;3.44930352103343;1.01021671147007;0.312391474464147;NA;;protein_coding;
3.99724703007344;3.48311203027406;1.7873352830939;1.94877372098018;0.0513224533729346;0.118043757984568;;lncRNA;
1.00340229508541;3.47753560760525;3.8026601144954;0.914500771275664;0.360453772789154;NA;U6;snRNA;"U6 spliceosomal RNA [Source:RGD Symbol;Acc:15011211]"
0.999329528086333;3.47191375263514;3.81073724584381;0.911087154177789;0.362249454294859;NA;Ak8;protein_coding;"adenylate kinase 8 [Source:RGD Symbol;Acc:1303144]"
0.999329528086333;3.47191375263514;3.81073724584381;0.911087154177789;0.362249454294859;NA;Il10ra;protein_coding;"interleukin 10 receptor subunit alpha [Source:RGD Symbol;Acc:620138]"
0.999329528086333;3.47191375263514;3.81073724584381;0.911087154177789;0.362249454294859;NA;SNORA71;snoRNA;"Small nucleolar RNA SNORA71 [Source:RGD Symbol;Acc:15007984]"
0.999329528086333;3.47191375263514;3.81073724584381;0.911087154177789;0.362249454294859;NA;U5;snRNA;"U5 spliceosomal RNA [Source:RGD Symbol;Acc:15011109]"
0.996262193346214;3.46776270067545;3.80999187611011;0.910175877911827;0.362729763401807;NA;Sult4a1;protein_coding;"sulfotransferase family 4A	member 1 [Source:RGD Symbol;Acc:69292]"
0.98912209160702;3.45791147319686;3.83110994550607;0.902587376082231;0.366744928941139;NA;Pcdh8;protein_coding;"protocadherin 8 [Source:RGD Symbol;Acc:69350]"
0.98912209160702;3.45791147319686;3.83110994550607;0.902587376082231;0.366744928941139;NA;Krt13;protein_coding;"keratin 13 [Source:RGD Symbol;Acc:1302937]"
0.98912209160702;3.45791147319686;3.83110994550607;0.902587376082231;0.366744928941139;NA;Shisal2a;protein_coding;"shisa like 2A [Source:RGD Symbol;Acc:1593542]"
0.98912209160702;3.45791147319686;3.83110994550607;0.902587376082231;0.366744928941139;NA;Vault;vault_RNA;"Vault RNA [Source:RGD Symbol;Acc:15007105]"
0.98912209160702;3.45791147319686;3.83110994550607;0.902587376082231;0.366744928941139;NA;;snoRNA;"small nucleolar RNA SNORA5 [Source:RGD Symbol;Acc:41016838]"
0.981981989867827;3.44795932294505;3.87355827397057;0.890127133523342;0.373397624980377;NA;Cd300le;protein_coding;"Cd300 molecule-like family member E [Source:RGD Symbol;Acc:1305426]"
0.981981989867827;3.44795932294505;3.87355827397057;0.890127133523342;0.373397624980377;NA;;lncRNA;
21.3115911872259;3.43938392186965;0.665453517648558;5.16848108944262;2.36004162585303e-07;1.69360552507636e-06;Gbp6;protein_coding;"guanylate binding protein family member 6 [Source:RGD Symbol;Acc:1561523]"
0.974841888128633;3.43786494648814;3.95256208964762;0.869781389517559;0.384419883761771;NA;Lbx2;protein_coding;"ladybird homeobox 2 [Source:RGD Symbol;Acc:1561172]"
0.974841888128633;3.43786494648814;3.95256208964762;0.869781389517559;0.384419883761771;NA;Olr833;protein_coding;"olfactory receptor 833 [Source:RGD Symbol;Acc:1332684]"
0.974841888128633;3.43786494648814;3.95256208964762;0.869781389517559;0.384419883761771;NA;Unc80;protein_coding;"unc-80 homolog	NALCN channel complex subunit [Source:RGD Symbol;Acc:1309976]"
0.974841888128633;3.43786494648814;3.95256208964762;0.869781389517559;0.384419883761771;NA;Irx1;protein_coding;"iroquois homeobox 1 [Source:RGD Symbol;Acc:1309060]"
0.974841888128633;3.43786494648814;3.95256208964762;0.869781389517559;0.384419883761771;NA;Nmrk2;protein_coding;"nicotinamide riboside kinase 2 [Source:RGD Symbol;Acc:6486791]"
0.974841888128633;3.43786494648814;3.95256208964762;0.869781389517559;0.384419883761771;NA;Fstl5;protein_coding;"follistatin-like 5 [Source:RGD Symbol;Acc:1306858]"
0.974841888128633;3.43786494648814;3.95256208964762;0.869781389517559;0.384419883761771;NA;AABR07058514.2;snoRNA;"small nucleolar RNA SNORA17 [Source:RGD Symbol;Acc:41314578]"
0.974841888128633;3.43786494648814;3.95256208964762;0.869781389517559;0.384419883761771;NA;;protein_coding;"uncharacterized LOC120094619 [Source:RGD Symbol;Acc:41390282]"
0.974841888128633;3.43786494648814;3.95256208964762;0.869781389517559;0.384419883761771;NA;;lncRNA;
0.974841888128633;3.43786494648814;3.95256208964762;0.869781389517559;0.384419883761771;NA;;lncRNA;
0.974841888128633;3.43786494648814;3.95256208964762;0.869781389517559;0.384419883761771;NA;;protein_coding;
0.974841888128633;3.43786494648814;3.95256208964762;0.869781389517559;0.384419883761771;NA;U6;snRNA;"U6 spliceosomal RNA [Source:RGD Symbol;Acc:41113370]"
15.4621083307379;3.4362048283761;0.835513874747266;4.11268433982082;3.91084965046249e-05;0.000202397047443719;Sorl1;protein_coding;"sortilin related receptor 1 [Source:RGD Symbol;Acc:619914]"
5.70409964338093;3.40736309019342;1.40054287883715;2.4328873765168;0.0149789591956301;0.0422113675901767;Klf1;protein_coding;"Kruppel like factor 1 [Source:RGD Symbol;Acc:1309398]"
11.3824440420073;3.40168041568652;1.02880575824877;3.30643601905655;0.000944909268571393;0.00369704860351069;Cpvl;protein_coding;"carboxypeptidase	vitellogenic-like [Source:RGD Symbol;Acc:1563609]"
7.51354589732363;3.38860998529533;1.251295079544;2.70808224270346;0.00676732501704702;0.0212567646220265;Aldh1a7;protein_coding;"aldehyde dehydrogenase family 1	subfamily A7 [Source:MGI Symbol;Acc:MGI:1347050]"
9.25865173469934;3.38378374332088;1.14548975369542;2.95400612044288;0.0031367778458316;0.0107968615737896;;protein_coding;"zonadhesin [Source:NCBI gene (formerly Entrezgene);Acc:304379]"
1.96930658584131;3.36779727197706;2.56219426742911;1.3144191737484;0.188705181547461;0.330920933221702;;protein_coding;
1.95220009424115;3.35099654535383;2.84418559262927;1.17819194149565;0.238720094488533;0.395473166626462;;lncRNA;
5.49365392194716;3.34469963298227;1.50790860467704;2.21810501154255;0.0265476732010724;0.0687807404414041;4930544D05Rik;protein_coding;"RIKEN cDNA 4930544D05 gene [Source:MGI Symbol;Acc:MGI:2148639]"
5.42433492690241;3.34453007799426;1.44212234990089;2.31917221047445;0.020385700626457;0.0549593236534852;Gm22486;snoRNA;"predicted gene	22486 [Source:RGD Symbol;Acc:15009635]"
5.41846682302214;3.3365725983724;1.5786374822733;2.11357745894111;0.0345513727721034;0.085761168710238;;protein_coding;
7.2008424212596;3.32079660957456;1.25970243948627;2.63617542165659;0.00838463728427265;0.025667507298097;B4galnt3;protein_coding;"beta-1	4-N-acetyl-galactosaminyl transferase 3 [Source:RGD Symbol;Acc:1561056]"
1.9114950997542;3.31235156309589;2.87260445371678;1.15308307024663;0.248876289771117;NA;Cxcr5;protein_coding;"C-X-C motif chemokine receptor 5 [Source:RGD Symbol;Acc:62010]"
21.1853599657583;3.30199128283141;0.694869497359253;4.75195888635224;2.0145534197862e-06;1.28242027962207e-05;Rtl3;protein_coding;"retrotransposon Gag like 3 [Source:MGI Symbol;Acc:MGI:2685221]"
21.2555038887446;3.29115700696149;0.719804922318409;4.57229022046842;4.82422115976303e-06;2.8824807514901e-05;Colec10;protein_coding;"collectin subfamily member 10 [Source:RGD Symbol;Acc:1307149]"
0.873587340001444;3.27421673350812;3.958027878819;0.827234378774787;0.408104229407396;NA;Ly86;protein_coding;"lymphocyte antigen 86 [Source:RGD Symbol;Acc:1309936]"
0.873587340001444;3.27421673350812;3.958027878819;0.827234378774787;0.408104229407396;NA;Mybph;protein_coding;"myosin binding protein H [Source:RGD Symbol;Acc:620287]"
0.873587340001444;3.27421673350812;3.958027878819;0.827234378774787;0.408104229407396;NA;Krt84;protein_coding;"keratin 84 [Source:RGD Symbol;Acc:1359402]"
0.873587340001444;3.27421673350812;3.958027878819;0.827234378774787;0.408104229407396;NA;Hrh4;protein_coding;"histamine receptor H4 [Source:RGD Symbol;Acc:620631]"
0.873587340001444;3.27421673350812;3.958027878819;0.827234378774787;0.408104229407396;NA;Lypd4;protein_coding;"Ly6/Plaur domain containing 4 [Source:RGD Symbol;Acc:1583497]"
0.873587340001444;3.27421673350812;3.958027878819;0.827234378774787;0.408104229407396;NA;Batf2;protein_coding;"basic leucine zipper transcription factor	ATF-like 2 [Source:MGI Symbol;Acc:MGI:1921731]"
0.873587340001444;3.27421673350812;3.958027878819;0.827234378774787;0.408104229407396;NA;Fzd10;protein_coding;"frizzled class receptor 10 [Source:RGD Symbol;Acc:1583825]"
0.873587340001444;3.27421673350812;3.958027878819;0.827234378774787;0.408104229407396;NA;Lkaaear1;protein_coding;"LKAAEAR motif containing 1 [Source:RGD Symbol;Acc:1306208]"
0.873587340001444;3.27421673350812;3.958027878819;0.827234378774787;0.408104229407396;NA;Il3;protein_coding;"interleukin 3 [Source:RGD Symbol;Acc:2897]"
0.873587340001444;3.27421673350812;3.958027878819;0.827234378774787;0.408104229407396;NA;Tafa3;protein_coding;"TAFA chemokine like family member 3 [Source:RGD Symbol;Acc:1587462]"
0.873587340001444;3.27421673350812;3.958027878819;0.827234378774787;0.408104229407396;NA;Mcidas;protein_coding;"multiciliate differentiation and DNA synthesis associated cell cycle protein [Source:RGD Symbol;Acc:1584164]"
0.873587340001444;3.27421673350812;3.958027878819;0.827234378774787;0.408104229407396;NA;;protein_coding;"similar to hypothetical protein 4932415M13 [Source:RGD Symbol;Acc:1564986]"
0.873587340001444;3.27421673350812;3.958027878819;0.827234378774787;0.408104229407396;NA;AABR07001406.2;snoRNA;"small nucleolar RNA U2-19 [Source:RGD Symbol;Acc:41176576]"
0.873587340001444;3.27421673350812;3.958027878819;0.827234378774787;0.408104229407396;NA;AABR07058578.2;lncRNA;
0.873587340001444;3.27421673350812;3.958027878819;0.827234378774787;0.408104229407396;NA;Snord85;snoRNA;"small nucleolar RNA	C/D box 85 [Source:RGD Symbol;Acc:15014168]"
0.873587340001444;3.27421673350812;3.958027878819;0.827234378774787;0.408104229407396;NA;;pseudogene;
0.873587340001444;3.27421673350812;3.958027878819;0.827234378774787;0.408104229407396;NA;;lncRNA;
0.873587340001444;3.27421673350812;3.958027878819;0.827234378774787;0.408104229407396;NA;;processed_pseudogene;
0.873587340001444;3.27421673350812;3.958027878819;0.827234378774787;0.408104229407396;NA;;protein_coding;"spermatogenesis-associated protein 31E1-like [Source:RGD Symbol;Acc:41180815]"
0.873587340001444;3.27421673350812;3.958027878819;0.827234378774787;0.408104229407396;NA;;protein_coding;
0.873587340001444;3.27421673350812;3.958027878819;0.827234378774787;0.408104229407396;NA;;processed_pseudogene;
0.873587340001444;3.27421673350812;3.958027878819;0.827234378774787;0.408104229407396;NA;;lncRNA;
0.873587340001444;3.27421673350812;3.958027878819;0.827234378774787;0.408104229407396;NA;5S_rRNA;rRNA;"5S ribosomal RNA [Source:RGD Symbol;Acc:41053224]"
0.873587340001444;3.27421673350812;3.958027878819;0.827234378774787;0.408104229407396;NA;;protein_coding;
0.868483621761787;3.26621913565426;3.95831100935935;0.825154751087357;0.409283738987329;NA;Qrfpr;protein_coding;"pyroglutamylated RFamide peptide receptor [Source:RGD Symbol;Acc:728380]"
0.868483621761787;3.26621913565426;3.95831100935935;0.825154751087357;0.409283738987329;NA;Calr4;protein_coding;"calreticulin 4 [Source:RGD Symbol;Acc:1591090]"
0.868483621761787;3.26621913565426;3.95831100935935;0.825154751087357;0.409283738987329;NA;Cdk5r2;protein_coding;"cyclin-dependent kinase 5 regulatory subunit 2 [Source:RGD Symbol;Acc:1562530]"
0.868483621761787;3.26621913565426;3.95831100935935;0.825154751087357;0.409283738987329;NA;U6;snRNA;"U6 spliceosomal RNA [Source:RGD Symbol;Acc:41246900]"
0.863379903522131;3.2581834095494;3.958597054203;0.823065183178988;0.410470926734046;NA;Il12a;protein_coding;"interleukin 12A [Source:RGD Symbol;Acc:620562]"
0.863379903522131;3.2581834095494;3.958597054203;0.823065183178988;0.410470926734046;NA;Dao;protein_coding;"D-amino-acid oxidase [Source:RGD Symbol;Acc:621138]"
0.858276185282475;3.25010590471946;3.95888617528887;0.82096472614101;0.411666360678714;NA;;lncRNA;
0.856239801782938;3.24671391719586;3.78673133232313;0.857392202473478;0.391228167203267;NA;;lncRNA;
0.853172467042818;3.24198751074003;3.95917837401002;0.818853611653877;0.41286993901302;NA;Olr1596;protein_coding;"olfactory receptor 1596 [Source:RGD Symbol;Acc:1333784]"
0.853172467042818;3.24198751074003;3.95917837401002;0.818853611653877;0.41286993901302;NA;AABR07061310.1;snoRNA;"small nucleolar RNA SNORA5 [Source:RGD Symbol;Acc:41233693]"
5.14421898594658;3.2403073916557;1.54723830781533;2.09425230443715;0.0362375106581619;0.0890590056642506;;lncRNA;"uncharacterized LOC108348578 [Source:RGD Symbol;Acc:11359972]"
1.81828685317648;3.23770818763824;2.63968808581224;1.22654953251493;0.219991947490738;NA;Pklr;protein_coding;"pyruvate kinase L/R [Source:RGD Symbol;Acc:3336]"
0.849099700043744;3.23538777606956;3.95941711141395;0.817137392961907;0.413849915913698;NA;Clvs2;protein_coding;"clavesin 2 [Source:RGD Symbol;Acc:1306801]"
0.849099700043744;3.23538777606956;3.95941711141395;0.817137392961907;0.413849915913698;NA;;protein_coding;
0.849099700043744;3.23538777606956;3.95941711141395;0.817137392961907;0.413849915913698;NA;;lncRNA;
0.848068748803162;3.23382954342435;3.95947363601875;0.816732182279655;0.414081495721539;NA;Armc12;protein_coding;"armadillo repeat containing 12 [Source:RGD Symbol;Acc:1306008]"
0.848068748803162;3.23382954342435;3.95947363601875;0.816732182279655;0.414081495721539;NA;Pdcl2;protein_coding;"phosducin-like 2 [Source:RGD Symbol;Acc:1559712]"
0.848068748803162;3.23382954342435;3.95947363601875;0.816732182279655;0.414081495721539;NA;Clec4a3;protein_coding;"C-type lectin domain family 4	member A3 [Source:RGD Symbol;Acc:1359528]"
0.848068748803162;3.23382954342435;3.95947363601875;0.816732182279655;0.414081495721539;NA;Bik;protein_coding;"BCL2-interacting killer [Source:RGD Symbol;Acc:621547]"
0.848068748803162;3.23382954342435;3.95947363601875;0.816732182279655;0.414081495721539;NA;Cps1;protein_coding;"carbamoyl-phosphate synthase 1 [Source:RGD Symbol;Acc:2395]"
0.848068748803162;3.23382954342435;3.95947363601875;0.816732182279655;0.414081495721539;NA;Ces2g;protein_coding;"carboxylesterase 2G [Source:RGD Symbol;Acc:1308358]"
0.848068748803162;3.23382954342435;3.95947363601875;0.816732182279655;0.414081495721539;NA;Zic5;protein_coding;"Zic family member 5 [Source:RGD Symbol;Acc:1310160]"
0.848068748803162;3.23382954342435;3.95947363601875;0.816732182279655;0.414081495721539;NA;Gucy2g;protein_coding;"guanylate cyclase 2G [Source:RGD Symbol;Acc:621853]"
0.848068748803162;3.23382954342435;3.95947363601875;0.816732182279655;0.414081495721539;NA;Mir324;miRNA;"microRNA 324 [Source:RGD Symbol;Acc:2325436]"
0.848068748803162;3.23382954342435;3.95947363601875;0.816732182279655;0.414081495721539;NA;Zpld1;protein_coding;"zona pellucida-like domain containing 1 [Source:RGD Symbol;Acc:1308138]"
0.848068748803162;3.23382954342435;3.95947363601875;0.816732182279655;0.414081495721539;NA;Hist3h2ba;protein_coding;"histone cluster 3	H2ba [Source:RGD Symbol;Acc:1307520]"
0.848068748803162;3.23382954342435;3.95947363601875;0.816732182279655;0.414081495721539;NA;Krt5;protein_coding;"keratin 5 [Source:RGD Symbol;Acc:727894]"
0.848068748803162;3.23382954342435;3.95947363601875;0.816732182279655;0.414081495721539;NA;Cnga3;protein_coding;"cyclic nucleotide gated channel subunit alpha 3 [Source:RGD Symbol;Acc:70948]"
0.848068748803162;3.23382954342435;3.95947363601875;0.816732182279655;0.414081495721539;NA;U2;snRNA;"U2 spliceosomal RNA [Source:RGD Symbol;Acc:15007396]"
0.848068748803162;3.23382954342435;3.95947363601875;0.816732182279655;0.414081495721539;NA;Smim31;protein_coding;"small integral membrane protein 31 [Source:RGD Symbol;Acc:6498547]"
0.848068748803162;3.23382954342435;3.95947363601875;0.816732182279655;0.414081495721539;NA;;lncRNA;
0.848068748803162;3.23382954342435;3.95947363601875;0.816732182279655;0.414081495721539;NA;;lncRNA;
0.848068748803162;3.23382954342435;3.95947363601875;0.816732182279655;0.414081495721539;NA;;protein_coding;"similar to vitamin A-deficient testicular protein 11-like [Source:RGD Symbol;Acc:1593560]"
0.848068748803162;3.23382954342435;3.95947363601875;0.816732182279655;0.414081495721539;NA;;lncRNA;
0.848068748803162;3.23382954342435;3.95947363601875;0.816732182279655;0.414081495721539;NA;;protein_coding;
0.848068748803162;3.23382954342435;3.95947363601875;0.816732182279655;0.414081495721539;NA;5S_rRNA;rRNA;"5S ribosomal RNA [Source:RGD Symbol;Acc:41266143]"
0.848068748803162;3.23382954342435;3.95947363601875;0.816732182279655;0.414081495721539;NA;;lncRNA;
0.848068748803162;3.23382954342435;3.95947363601875;0.816732182279655;0.414081495721539;NA;;lncRNA;"uncharacterized LOC102549926 [Source:RGD Symbol;Acc:7598717]"
0.848068748803162;3.23382954342435;3.95947363601875;0.816732182279655;0.414081495721539;NA;;snoRNA;
5.13070756117088;3.23210267586779;1.52522031655044;2.11910544384681;0.0340815567656501;0.084758381368169;Cyfip2;protein_coding;"cytoplasmic FMR1 interacting protein 2 [Source:RGD Symbol;Acc:1305048]"
0.846032365303625;3.23050596874649;3.81025276455654;0.847845580953861;0.396523974585611;NA;;lncRNA;
0.840928647063969;3.22230016335746;3.95989373913904;0.813733997836531;0.415797353204991;NA;Rims3;protein_coding;"regulating synaptic membrane exocytosis 3 [Source:RGD Symbol;Acc:628762]"
0.840928647063969;3.22230016335746;3.95989373913904;0.813733997836531;0.415797353204991;NA;AABR07015743.1;protein_coding;"similar to High mobility group protein 2 (HMG-2) [Source:RGD Symbol;Acc:1561694]"
0.840928647063969;3.22230016335746;3.95989373913904;0.813733997836531;0.415797353204991;NA;Gm23795;snoRNA;"predicted gene	23795 [Source:RGD Symbol;Acc:15012746]"
0.838892263564431;3.21901078955121;3.8094326393287;0.845010555198703;0.398104945778162;NA;P2ry10;protein_coding;"P2Y receptor family member 10 [Source:RGD Symbol;Acc:1561912]"
0.836855880064894;3.21561809738228;3.96013873815496;0.81199632386628;0.41679374088519;NA;Cd27;protein_coding;"CD27 molecule [Source:RGD Symbol;Acc:1560499]"
0.836855880064894;3.21561809738228;3.96013873815496;0.81199632386628;0.41679374088519;NA;Vom2r76;protein_coding;"vomeronasal 2 receptor	76 [Source:RGD Symbol;Acc:1588569]"
0.836855880064894;3.21561809738228;3.96013873815496;0.81199632386628;0.41679374088519;NA;;lncRNA;
0.836855880064894;3.21561809738228;3.96013873815496;0.81199632386628;0.41679374088519;NA;;protein_coding;"transmembrane protein 92-like [Source:RGD Symbol;Acc:9447800]"
11.7076925391716;3.21487426066078;1.01720154949619;3.16050861528187;0.00157493947384404;0.00583613029462084;Crb2;protein_coding;"crumbs cell polarity complex component 2 [Source:RGD Symbol;Acc:1309368]"
0.833788545324775;3.21068790800893;3.96032022338773;0.810714216756555;0.417529807128767;NA;RGD1304770;protein_coding;"similar to Na+ dependent glucose transporter 1 [Source:RGD Symbol;Acc:1304770]"
0.833788545324775;3.21068790800893;3.96032022338773;0.810714216756555;0.417529807128767;NA;;snoRNA;"small nucleolar RNA SNORA48 [Source:RGD Symbol;Acc:41003768]"
0.833788545324775;3.21068790800893;3.96032022338773;0.810714216756555;0.417529807128767;NA;Gm28710;protein_coding;"cadherin EGF LAG seven-pass G-type receptor 2-like [Source:RGD Symbol;Acc:7747752]"
5.02461369309782;3.20567063351654;1.47638814745731;2.17129258253493;0.0299090626572242;0.0759498751717349;Klhl34;protein_coding;"kelch-like 34 [Source:MGI Symbol;Acc:MGI:2685234]"
3.34498239423908;3.20357140928269;1.81577649168555;1.76429831752524;0.0776817670967943;0.165506254102129;;lncRNA;
0.826648443585582;3.19899208309294;3.96075321361232;0.807672659861424;0.419279046458767;NA;;protein_coding;
6.67666227252122;3.19845897565788;1.2486586402095;2.56151591208405;0.0104216467148213;0.030963479911187;AC120448.1;protein_coding;"uncharacterized LOC102552663 [Source:RGD Symbol;Acc:7647571]"
0.824612060086044;3.19560648383799;3.96087919919186;0.806792210297653;0.419786207799327;NA;Ano3;protein_coding;"anoctamin 3 [Source:RGD Symbol;Acc:1308873]"
0.819508341846388;3.18721257834086;3.96119281548592;0.8046092999767;0.421045173763099;NA;Tapbp;protein_coding;"TAP binding protein [Source:RGD Symbol;Acc:3819]"
0.812368240107194;3.17534673904987;3.96163923286162;0.801523448352013;0.422828674927082;NA;Hsd3b5;protein_coding;"hydroxy-delta-5-steroid dehydrogenase	3 beta- and steroid delta-isomerase 5 [Source:RGD Symbol;Acc:2838]"
0.812368240107194;3.17534673904987;3.96163923286162;0.801523448352013;0.422828674927082;NA;Pcdhb1;protein_coding;"protocadherin beta 1 [Source:RGD Symbol;Acc:1308760]"
0.812368240107194;3.17534673904987;3.96163923286162;0.801523448352013;0.422828674927082;NA;Cdh1;protein_coding;"cadherin 1 [Source:RGD Symbol;Acc:69279]"
0.812368240107194;3.17534673904987;3.96163923286162;0.801523448352013;0.422828674927082;NA;Cd5;protein_coding;"Cd5 molecule [Source:RGD Symbol;Acc:2309]"
0.812368240107194;3.17534673904987;3.96163923286162;0.801523448352013;0.422828674927082;NA;S1pr5;protein_coding;"sphingosine-1-phosphate receptor 5 [Source:RGD Symbol;Acc:620566]"
0.812368240107194;3.17534673904987;3.96163923286162;0.801523448352013;0.422828674927082;NA;Bnipl;protein_coding;"BCL2 interacting protein like [Source:RGD Symbol;Acc:1309478]"
0.812368240107194;3.17534673904987;3.96163923286162;0.801523448352013;0.422828674927082;NA;Cmtm2a;protein_coding;"CKLF-like MARVEL transmembrane domain containing 2A [Source:RGD Symbol;Acc:1307501]"
0.812368240107194;3.17534673904987;3.96163923286162;0.801523448352013;0.422828674927082;NA;Cpne4;protein_coding;"copine 4 [Source:RGD Symbol;Acc:1308844]"
0.812368240107194;3.17534673904987;3.96163923286162;0.801523448352013;0.422828674927082;NA;Ctf2;protein_coding;"cardiotrophin 2 [Source:RGD Symbol;Acc:1308254]"
0.812368240107194;3.17534673904987;3.96163923286162;0.801523448352013;0.422828674927082;NA;Myoz1;protein_coding;"myozenin 1 [Source:RGD Symbol;Acc:1561064]"
0.812368240107194;3.17534673904987;3.96163923286162;0.801523448352013;0.422828674927082;NA;U1;snRNA;"U1 spliceosomal RNA [Source:RGD Symbol;Acc:15009511]"
0.812368240107194;3.17534673904987;3.96163923286162;0.801523448352013;0.422828674927082;NA;AABR07006032.1;protein_coding;"mucin 5AC	oligomeric mucus/gel-forming [Source:RGD Symbol;Acc:62001]"
0.812368240107194;3.17534673904987;3.96163923286162;0.801523448352013;0.422828674927082;NA;AABR07033987.2;snoRNA;"small nucleolar RNA SNORA29 [Source:RGD Symbol;Acc:41278412]"
0.812368240107194;3.17534673904987;3.96163923286162;0.801523448352013;0.422828674927082;NA;U6;snRNA;"U6 spliceosomal RNA [Source:RGD Symbol;Acc:15012923]"
0.812368240107194;3.17534673904987;3.96163923286162;0.801523448352013;0.422828674927082;NA;AC128500.1;snoRNA;"small nucleolar RNA SNORA51 [Source:RGD Symbol;Acc:41359473]"
0.812368240107194;3.17534673904987;3.96163923286162;0.801523448352013;0.422828674927082;NA;;lncRNA;
0.812368240107194;3.17534673904987;3.96163923286162;0.801523448352013;0.422828674927082;NA;;snoRNA;"small nucleolar RNA SNORD113/SNORD114 family [Source:RGD Symbol;Acc:41035849]"
0.812368240107194;3.17534673904987;3.96163923286162;0.801523448352013;0.422828674927082;NA;;lncRNA;
0.812368240107194;3.17534673904987;3.96163923286162;0.801523448352013;0.422828674927082;NA;;lncRNA;
0.812368240107194;3.17534673904987;3.96163923286162;0.801523448352013;0.422828674927082;NA;RGD1563400;protein_coding;"similar to paired immunoglobin-like type 2 receptor beta [Source:RGD Symbol;Acc:1563400]"
0.812368240107194;3.17534673904987;3.96163923286162;0.801523448352013;0.422828674927082;NA;5_8S_rRNA;rRNA;"5.8S ribosomal RNA [Source:RGD Symbol;Acc:41361939]"
0.812368240107194;3.17534673904987;3.96163923286162;0.801523448352013;0.422828674927082;NA;;pseudogene;
0.812368240107194;3.17534673904987;3.96163923286162;0.801523448352013;0.422828674927082;NA;;lncRNA;
0.812368240107194;3.17534673904987;3.96163923286162;0.801523448352013;0.422828674927082;NA;;protein_coding;
0.812368240107194;3.17534673904987;3.96163923286162;0.801523448352013;0.422828674927082;NA;;lncRNA;
6.5172559592399;3.15964069611159;1.24063898484802;2.54678495090064;0.0108720408868952;0.0321022413630335;Clic6;protein_coding;"chloride intracellular channel 6 [Source:RGD Symbol;Acc:727938]"
17.8202282363812;3.14824030724329;1.87432194871075;1.67966891142091;0.0930217517418337;0.190712985074822;Slc27a6;protein_coding;"solute carrier family 27 member 6 [Source:RGD Symbol;Acc:1311977]"
9.65024463071844;3.13833340350831;1.04511922413501;3.00284726472786;0.00267466628545026;0.00938965463430662;;protein_coding;"hypothetical LOC360998 [Source:RGD Symbol;Acc:1588537]"
1.71192858680964;3.13769540232259;2.71420188118456;1.15602874792541;0.247669398330692;NA;Ms4a14;protein_coding;"membrane spanning 4-domains A14 [Source:RGD Symbol;Acc:727900]"
6.40849990438695;3.12953320897634;1.31104415180039;2.38705401696709;0.0169839956052467;0.0469838159985194;Lrp2;protein_coding;"LDL receptor related protein 2 [Source:RGD Symbol;Acc:68407]"
11.1499737348806;3.11967101272683;1.01588396747342;3.07089304744682;0.00213419583398254;0.00765767395039342;Lyz2;protein_coding;"lysozyme 2 [Source:RGD Symbol;Acc:3026]"
4.78124710618868;3.11842830453441;1.73264601674643;1.7998069278976;0.0718911296697942;0.155423720678163;;protein_coding;
1.68109074973498;3.1145054888933;2.49335225631412;1.24912373733241;0.211619819812066;NA;Asb12;protein_coding;"ankyrin repeat and SOCS box-containing 12 [Source:RGD Symbol;Acc:1561142]"
4.72592162915632;3.11022454049899;1.4641482728101;2.12425517159517;0.033648812051135;0.0839315273182512;Lhfpl1;protein_coding;"LHFPL tetraspan subfamily member 1 [Source:RGD Symbol;Acc:727927]"
3.15394833926087;3.10986543712845;1.90452017959697;1.63288657712545;0.102492853720338;0.205956818243386;Gm23751;scaRNA;"predicted gene	23751 [Source:RGD Symbol;Acc:15009102]"
4.66527690624759;3.10756446681167;1.53373011444423;2.02614817140611;0.0427496029507591;0.101680512819329;Prom2;protein_coding;"prominin 2 [Source:RGD Symbol;Acc:621435]"
1.67622807811367;3.10638738378978;2.73742087261691;1.13478618317838;0.256464916750093;NA;;protein_coding;
4.72515724351571;3.10170080530461;1.54830374617927;2.00328960835924;0.0451462122348704;0.106546079114209;Kcng2;protein_coding;"potassium voltage-gated channel modifier subfamily G member 2 [Source:RGD Symbol;Acc:1309521]"
7.81664662282299;3.09239364623502;1.21325118013991;2.54884866122975;0.0108079190384317;0.0319579972697673;Tac4;protein_coding;"tachykinin precursor 4 [Source:RGD Symbol;Acc:628842]"
1.65149939153762;3.08826713316;2.75439023623484;1.12121626504949;0.262195817956714;NA;;lncRNA;
1.65107089190196;3.08452002772275;2.77654520812591;1.11092015310808;0.266602719969239;NA;;protein_coding;
3.10504454705663;3.07496859543751;2.10318206277234;1.46205535405917;0.143726041747505;0.268903599146859;;lncRNA;
1.63372335368345;3.06874635355469;2.82419809662357;1.0865903341637;0.277217898685398;NA;Vsig10l2;protein_coding;"V-set and immunoglobulin domain containing 10 like 2 [Source:RGD Symbol;Acc:11474175]"
4.61369525890921;3.06119224512967;1.57263602792273;1.94653574684611;0.0515904182939544;0.118497294975632;Fam170b;protein_coding;"family with sequence similarity 170	member B [Source:RGD Symbol;Acc:2318714]"
4.57823140376951;3.05259165308964;1.80948044381572;1.68699897449708;0.0916035491468812;0.188383075766747;Frmd3;protein_coding;"FERM domain containing 3 [Source:RGD Symbol;Acc:1304802]"
13.6146389630227;3.04473019524128;0.863443044654885;3.52626639833349;0.000421462792729876;0.00179682456732457;Fbxo41;protein_coding;"F-box protein 41 [Source:RGD Symbol;Acc:1566130]"
4.51243631771994;3.03724454647529;1.49695961715911;2.02894220502708;0.0424641773257937;0.101200748297287;Oprd1;protein_coding;"opioid receptor	delta 1 [Source:RGD Symbol;Acc:3233]"
6.03867561440937;3.03418148989424;1.33733123037069;2.26883319628542;0.023278471418779;0.0616951351105269;AABR07001926.1;protein_coding;"similar to zinc finger protein 665 [Source:RGD Symbol;Acc:1585764]"
3.00371851121828;3.03019479129506;1.92790847468481;1.57175240997395;0.116007982289958;0.226999256603376;Tmem178b;protein_coding;"transmembrane protein 178B [Source:RGD Symbol;Acc:1585938]"
2.99962022523758;3.02740029167302;2.11061375046221;1.43436964295814;0.151466805863172;0.279528366148448;;lncRNA;
4.47904098387937;3.02149214450467;1.58400731065203;1.9074988632855;0.0564560180960101;0.127745189209812;Wfdc21;protein_coding;"WAP four-disulfide core domain 21 [Source:RGD Symbol;Acc:1303147]"
2.99281378374745;3.0208866776746;1.93848458069031;1.55837539682613;0.119144285361287;0.231970418132186;U6;snRNA;"U6 spliceosomal RNA [Source:RGD Symbol;Acc:41159406]"
5.92724137454038;3.00553749416334;1.28208638216022;2.34425506423306;0.0190651283256063;0.0519174330558393;Grin1;protein_coding;"glutamate ionotropic receptor NMDA type subunit 1 [Source:RGD Symbol;Acc:2736]"
4.45325799438731;3.00331867764093;1.61796893941398;1.85622764719372;0.0634211169471059;0.140319326011424;AABR07008940.1;protein_coding;
2.95404594031136;2.9996423909147;2.17261762909506;1.38065822109899;0.167384072840225;0.302559253780002;;lncRNA;"uncharacterized LOC102549099 [Source:RGD Symbol;Acc:7695025]"
1.56206016375362;2.99037622523065;3.13568076706769;0.953660926404533;0.340255304744972;NA;Cysltr2;protein_coding;"cysteinyl leukotriene receptor 2 [Source:RGD Symbol;Acc:619797]"
1.56272971000763;2.99037493629711;3.13505121469918;0.953852020750495;0.340158552822156;NA;;protein_coding;
4.38082825151067;2.98304613489094;1.62747262650727;1.83293167965158;0.0668127318568502;0.146564302508829;Dnah12;protein_coding;"dynein	axonemal	heavy chain 12 [Source:RGD Symbol;Acc:619990]"
4.37575005225264;2.98150572884577;1.56364913814386;1.90676134186022;0.0565514994738542;0.127912490985827;Stox2;protein_coding;"storkhead box 2 [Source:RGD Symbol;Acc:708477]"
14.656206988375;2.98060101746707;1.74978106066493;1.70341369241613;0.088490677084412;0.183151306187072;Car10;protein_coding;"carbonic anhydrase 10 [Source:RGD Symbol;Acc:2322930]"
4.31629854450207;2.9661282226119;1.54127286342684;1.92446664895991;0.0542961172562346;0.123710614467049;Mapk8ip2;protein_coding;"mitogen-activated protein kinase 8 interacting protein 2 [Source:RGD Symbol;Acc:1309727]"
2.87694537189281;2.95799451748603;1.93960613791145;1.52504906004844;0.127246861396962;0.244392216761263;Hcst;protein_coding;"hematopoietic cell signal transducer [Source:RGD Symbol;Acc:1359238]"
1.52599825007108;2.95395567963546;2.86213263672696;1.03208203621671;0.302033688397388;NA;S100a7a;protein_coding;"S100 calcium binding protein A7A [Source:RGD Symbol;Acc:1593779]"
7.18361118678298;2.95379830895057;1.25077960055487;2.36156578476353;0.0181979429005908;0.0498478337764547;;lncRNA;
0.698869872001155;2.95165953227548;3.97076866820059;0.743347139790208;0.457271538593596;NA;Tnfrsf13b;protein_coding;"TNF receptor superfamily member 13B [Source:RGD Symbol;Acc:1595998]"
0.698869872001155;2.95165953227548;3.97076866820059;0.743347139790208;0.457271538593596;NA;Aim2;protein_coding;"absent in melanoma 2 [Source:RGD Symbol;Acc:1307283]"
0.698869872001155;2.95165953227548;3.97076866820059;0.743347139790208;0.457271538593596;NA;Art4;protein_coding;"ADP-ribosyltransferase 4 [Source:RGD Symbol;Acc:1306456]"
0.698869872001155;2.95165953227548;3.97076866820059;0.743347139790208;0.457271538593596;NA;;protein_coding;
0.698869872001155;2.95165953227548;3.97076866820059;0.743347139790208;0.457271538593596;NA;Guca2a;protein_coding;"guanylate cyclase activator 2A [Source:RGD Symbol;Acc:2766]"
0.698869872001155;2.95165953227548;3.97076866820059;0.743347139790208;0.457271538593596;NA;Cplx3;protein_coding;"complexin 3 [Source:RGD Symbol;Acc:1560104]"
0.698869872001155;2.95165953227548;3.97076866820059;0.743347139790208;0.457271538593596;NA;Tmem72;protein_coding;"transmembrane protein 72 [Source:RGD Symbol;Acc:1308850]"
0.698869872001155;2.95165953227548;3.97076866820059;0.743347139790208;0.457271538593596;NA;Kcnmb3;protein_coding;"potassium calcium-activated channel subfamily M regulatory beta subunit 3 [Source:RGD Symbol;Acc:1311852]"
0.698869872001155;2.95165953227548;3.97076866820059;0.743347139790208;0.457271538593596;NA;Zfp804b;protein_coding;"zinc finger protein 804B [Source:RGD Symbol;Acc:1589640]"
0.698869872001155;2.95165953227548;3.97076866820059;0.743347139790208;0.457271538593596;NA;Ppp1r1a;protein_coding;"protein phosphatase 1	regulatory (inhibitor) subunit 1A [Source:RGD Symbol;Acc:62018]"
0.698869872001155;2.95165953227548;3.97076866820059;0.743347139790208;0.457271538593596;NA;Lrrc37a;protein_coding;"leucine rich repeat containing 37A [Source:RGD Symbol;Acc:1559753]"
0.698869872001155;2.95165953227548;3.97076866820059;0.743347139790208;0.457271538593596;NA;Them5;protein_coding;"thioesterase superfamily member 5 [Source:RGD Symbol;Acc:1562059]"
0.698869872001155;2.95165953227548;3.97076866820059;0.743347139790208;0.457271538593596;NA;Nlrp6;protein_coding;"NLR family	pyrin domain containing 6 [Source:RGD Symbol;Acc:708549]"
0.698869872001155;2.95165953227548;3.97076866820059;0.743347139790208;0.457271538593596;NA;Smim18;protein_coding;"small integral membrane protein 18 [Source:RGD Symbol;Acc:6501537]"
0.698869872001155;2.95165953227548;3.97076866820059;0.743347139790208;0.457271538593596;NA;Acnat1;protein_coding;"acyl-coenzyme A amino acid N-acyltransferase 1 [Source:RGD Symbol;Acc:1584701]"
0.698869872001155;2.95165953227548;3.97076866820059;0.743347139790208;0.457271538593596;NA;AABR07073466.1;snoRNA;"small nucleolar RNA SNORA17 [Source:RGD Symbol;Acc:41215243]"
0.698869872001155;2.95165953227548;3.97076866820059;0.743347139790208;0.457271538593596;NA;Snord90;snoRNA;"small nucleolar RNA	C/D box 90 [Source:RGD Symbol;Acc:15011455]"
0.698869872001155;2.95165953227548;3.97076866820059;0.743347139790208;0.457271538593596;NA;;protein_coding;"rCG41957-like [Source:RGD Symbol;Acc:2318840]"
0.698869872001155;2.95165953227548;3.97076866820059;0.743347139790208;0.457271538593596;NA;AC108546.1;snoRNA;"small nucleolar RNA SNORA3/SNORA45 family [Source:RGD Symbol;Acc:41071958]"
0.698869872001155;2.95165953227548;3.97076866820059;0.743347139790208;0.457271538593596;NA;;lncRNA;
0.698869872001155;2.95165953227548;3.97076866820059;0.743347139790208;0.457271538593596;NA;;lncRNA;
0.698869872001155;2.95165953227548;3.97076866820059;0.743347139790208;0.457271538593596;NA;;protein_coding;
0.698869872001155;2.95165953227548;3.97076866820059;0.743347139790208;0.457271538593596;NA;;lncRNA;
0.698869872001155;2.95165953227548;3.97076866820059;0.743347139790208;0.457271538593596;NA;;lncRNA;
0.698869872001155;2.95165953227548;3.97076866820059;0.743347139790208;0.457271538593596;NA;;protein_coding;
0.698869872001155;2.95165953227548;3.97076866820059;0.743347139790208;0.457271538593596;NA;;lncRNA;"uncharacterized LOC102553736 [Source:RGD Symbol;Acc:7678070]"
0.698869872001155;2.95165953227548;3.97076866820059;0.743347139790208;0.457271538593596;NA;Olfr917;protein_coding;"olfactory receptor 917 [Source:MGI Symbol;Acc:MGI:3030751]"
0.698869872001155;2.95165953227548;3.97076866820059;0.743347139790208;0.457271538593596;NA;;pseudogene;
0.698869872001155;2.95165953227548;3.97076866820059;0.743347139790208;0.457271538593596;NA;Gng4;protein_coding;"G protein subunit gamma 4 [Source:RGD Symbol;Acc:620806]"
0.698869872001155;2.95165953227548;3.97076866820059;0.743347139790208;0.457271538593596;NA;Vom2r80;protein_coding;"vomeronasal 2 receptor	80 [Source:RGD Symbol;Acc:1559687]"
0.698869872001155;2.95165953227548;3.97076866820059;0.743347139790208;0.457271538593596;NA;;lncRNA;
0.698869872001155;2.95165953227548;3.97076866820059;0.743347139790208;0.457271538593596;NA;;lncRNA;
0.698869872001155;2.95165953227548;3.97076866820059;0.743347139790208;0.457271538593596;NA;;lncRNA;
0.698869872001155;2.95165953227548;3.97076866820059;0.743347139790208;0.457271538593596;NA;U2;snRNA;"U2 spliceosomal RNA [Source:RGD Symbol;Acc:41403195]"
1.52189996409038;2.95012814370239;3.17152825576024;0.930191348080935;0.352272020714149;NA;Btc;protein_coding;"betacellulin [Source:RGD Symbol;Acc:620275]"
7.14556837907592;2.94988165112975;1.26301415638517;2.33558874713843;0.0195126856290418;0.0528953016194005;;lncRNA;
0.693766153761499;2.94179164156024;3.97120440072114;0.74078071655693;0.458826409119074;NA;Bcl11a;protein_coding;"BAF chromatin remodeling complex subunit BCL11A [Source:RGD Symbol;Acc:1309923]"
0.693766153761499;2.94179164156024;3.97120440072114;0.74078071655693;0.458826409119074;NA;Gm25663;snoRNA;"predicted gene	25663 [Source:RGD Symbol;Acc:15010241]"
0.693766153761499;2.94179164156024;3.97120440072114;0.74078071655693;0.458826409119074;NA;;lncRNA;
7.09022177612402;2.9350125439545;1.23210138865701;2.3821193377224;0.0172133181591897;0.0475474958952572;;lncRNA;
1.50287744735891;2.93195403699043;2.6376504628752;1.11157792825757;0.266319666846978;NA;AABR07004746.1;protein_coding;"ferritin light chain 1-like [Source:RGD Symbol;Acc:7625414]"
0.688662435521842;2.93186215818929;3.97164582259676;0.738198290871862;0.460393961333532;NA;AABR07026997.1;protein_coding;"similar to 60S acidic ribosomal protein P1 [Source:RGD Symbol;Acc:1564744]"
0.688662435521842;2.93186215818929;3.97164582259676;0.738198290871862;0.460393961333532;NA;Tmem79;protein_coding;"transmembrane protein 79 [Source:RGD Symbol;Acc:1309886]"
0.688662435521842;2.93186215818929;3.97164582259676;0.738198290871862;0.460393961333532;NA;Wdr74;protein_coding;"WD repeat domain 74 [Source:RGD Symbol;Acc:1582881]"
0.688662435521842;2.93186215818929;3.97164582259676;0.738198290871862;0.460393961333532;NA;;lncRNA;
0.683558717282186;2.92187554721076;3.97209280882454;0.735601026420989;0.461973537753264;NA;Tldc2;protein_coding;"TBC/LysM-associated domain containing 2 [Source:RGD Symbol;Acc:1561343]"
0.683558717282186;2.92187554721076;3.97209280882454;0.735601026420989;0.461973537753264;NA;Crispld1;protein_coding;"cysteine-rich secretory protein LCCL domain containing 1 [Source:RGD Symbol;Acc:1564813]"
0.683558717282186;2.92187554721076;3.97209280882454;0.735601026420989;0.461973537753264;NA;Dok7;protein_coding;"docking protein 7 [Source:RGD Symbol;Acc:1566416]"
0.683558717282186;2.92187554721076;3.97209280882454;0.735601026420989;0.461973537753264;NA;Rpl9;protein_coding;"ribosomal protein L9 [Source:RGD Symbol;Acc:62049]"
0.683558717282186;2.92187554721076;3.97209280882454;0.735601026420989;0.461973537753264;NA;;lncRNA;
1.4855299091404;2.91432818864559;2.89497682070945;1.00668446386089;0.314086430405355;NA;;lncRNA;
0.67845499904253;2.91182809243004;3.97254560006662;0.732987959252427;0.463565773258474;NA;Npffr1;protein_coding;"neuropeptide FF receptor 1 [Source:RGD Symbol;Acc:621570]"
0.67845499904253;2.91182809243004;3.97254560006662;0.732987959252427;0.463565773258474;NA;Aire;protein_coding;"autoimmune regulator [Source:RGD Symbol;Acc:1311139]"
0.67845499904253;2.91182809243004;3.97254560006662;0.732987959252427;0.463565773258474;NA;Sele;protein_coding;"selectin E [Source:RGD Symbol;Acc:3654]"
0.67845499904253;2.91182809243004;3.97254560006662;0.732987959252427;0.463565773258474;NA;Cd247;protein_coding;"Cd247 molecule [Source:RGD Symbol;Acc:2305]"
0.67845499904253;2.91182809243004;3.97254560006662;0.732987959252427;0.463565773258474;NA;Gprc5d;protein_coding;"G protein-coupled receptor	class C	group 5	member D [Source:RGD Symbol;Acc:1563887]"
0.67845499904253;2.91182809243004;3.97254560006662;0.732987959252427;0.463565773258474;NA;Elovl7;protein_coding;"ELOVL fatty acid elongase 7 [Source:RGD Symbol;Acc:1310560]"
0.67845499904253;2.91182809243004;3.97254560006662;0.732987959252427;0.463565773258474;NA;Car7;protein_coding;"carbonic anhydrase 7 [Source:RGD Symbol;Acc:1306842]"
0.67845499904253;2.91182809243004;3.97254560006662;0.732987959252427;0.463565773258474;NA;Mctp1;protein_coding;"multiple C2 and transmembrane domain containing 1 [Source:RGD Symbol;Acc:1305199]"
0.67845499904253;2.91182809243004;3.97254560006662;0.732987959252427;0.463565773258474;NA;Ankrd34c;protein_coding;"ankyrin repeat domain 34C [Source:RGD Symbol;Acc:1305403]"
0.67845499904253;2.91182809243004;3.97254560006662;0.732987959252427;0.463565773258474;NA;Rab11fip4;protein_coding;"RAB11 family interacting protein 4 [Source:RGD Symbol;Acc:1305063]"
0.67845499904253;2.91182809243004;3.97254560006662;0.732987959252427;0.463565773258474;NA;Tnfrsf11a;protein_coding;"TNF receptor superfamily member 11A [Source:RGD Symbol;Acc:1563614]"
0.67845499904253;2.91182809243004;3.97254560006662;0.732987959252427;0.463565773258474;NA;Nrsn1;protein_coding;"neurensin 1 [Source:RGD Symbol;Acc:1307833]"
0.67845499904253;2.91182809243004;3.97254560006662;0.732987959252427;0.463565773258474;NA;Slco2b1;protein_coding;"solute carrier organic anion transporter family	member 2b1 [Source:RGD Symbol;Acc:621391]"
0.67845499904253;2.91182809243004;3.97254560006662;0.732987959252427;0.463565773258474;NA;Mrc1;protein_coding;"mannose receptor	C type 1 [Source:RGD Symbol;Acc:1309353]"
0.67845499904253;2.91182809243004;3.97254560006662;0.732987959252427;0.463565773258474;NA;Slc28a3;protein_coding;"solute carrier family 28 member 3 [Source:RGD Symbol;Acc:621224]"
0.67845499904253;2.91182809243004;3.97254560006662;0.732987959252427;0.463565773258474;NA;Jakmip2;protein_coding;"janus kinase and microtubule interacting protein 2 [Source:RGD Symbol;Acc:1559742]"
0.67845499904253;2.91182809243004;3.97254560006662;0.732987959252427;0.463565773258474;NA;Esr1;protein_coding;"estrogen receptor 1 [Source:RGD Symbol;Acc:2581]"
0.67845499904253;2.91182809243004;3.97254560006662;0.732987959252427;0.463565773258474;NA;RGD1309170;protein_coding;"similar to hypothetical protein DKFZp434G072 [Source:RGD Symbol;Acc:1309170]"
0.67845499904253;2.91182809243004;3.97254560006662;0.732987959252427;0.463565773258474;NA;Cuzd1;protein_coding;"CUB and zona pellucida-like domains 1 [Source:RGD Symbol;Acc:619771]"
0.67845499904253;2.91182809243004;3.97254560006662;0.732987959252427;0.463565773258474;NA;Psma8;protein_coding;"proteasome 20S subunit alpha 8 [Source:RGD Symbol;Acc:1311659]"
0.67845499904253;2.91182809243004;3.97254560006662;0.732987959252427;0.463565773258474;NA;Stk32b;protein_coding;"serine/threonine kinase 32B [Source:RGD Symbol;Acc:1306173]"
0.67845499904253;2.91182809243004;3.97254560006662;0.732987959252427;0.463565773258474;NA;Mir99b;miRNA;"microRNA 99b [Source:RGD Symbol;Acc:2325431]"
0.67845499904253;2.91182809243004;3.97254560006662;0.732987959252427;0.463565773258474;NA;Gpr84;protein_coding;"G protein-coupled receptor 84 [Source:RGD Symbol;Acc:1585277]"
0.67845499904253;2.91182809243004;3.97254560006662;0.732987959252427;0.463565773258474;NA;AC126960.1;protein_coding;"uncharacterized LOC102549548 [Source:RGD Symbol;Acc:7573585]"
0.67845499904253;2.91182809243004;3.97254560006662;0.732987959252427;0.463565773258474;NA;Unc93a;protein_coding;"unc-93 homolog A [Source:RGD Symbol;Acc:1583290]"
0.67845499904253;2.91182809243004;3.97254560006662;0.732987959252427;0.463565773258474;NA;Gas2l2;protein_coding;"growth arrest-specific 2 like 2 [Source:RGD Symbol;Acc:1307868]"
0.67845499904253;2.91182809243004;3.97254560006662;0.732987959252427;0.463565773258474;NA;Nwd2;protein_coding;"NACHT and WD repeat domain containing 2 [Source:RGD Symbol;Acc:1563065]"
0.67845499904253;2.91182809243004;3.97254560006662;0.732987959252427;0.463565773258474;NA;Shisal1;protein_coding;"shisa like 1 [Source:RGD Symbol;Acc:1566029]"
0.67845499904253;2.91182809243004;3.97254560006662;0.732987959252427;0.463565773258474;NA;Fam237a;protein_coding;"family with sequence similarity 237 member A [Source:RGD Symbol;Acc:9235481]"
0.67845499904253;2.91182809243004;3.97254560006662;0.732987959252427;0.463565773258474;NA;AC133613.2;snoRNA;"small nucleolar RNA SNORA18 [Source:RGD Symbol;Acc:41246592]"
0.67845499904253;2.91182809243004;3.97254560006662;0.732987959252427;0.463565773258474;NA;U6;snRNA;"U6 spliceosomal RNA [Source:RGD Symbol;Acc:15011966]"
0.67845499904253;2.91182809243004;3.97254560006662;0.732987959252427;0.463565773258474;NA;Mcpt1l2;protein_coding;"mast cell protease 1-like 2 [Source:RGD Symbol;Acc:1303291]"
0.67845499904253;2.91182809243004;3.97254560006662;0.732987959252427;0.463565773258474;NA;;protein_coding;"exocrine gland-secreted peptide 1-like [Source:RGD Symbol;Acc:11433453]"
0.67845499904253;2.91182809243004;3.97254560006662;0.732987959252427;0.463565773258474;NA;;snoRNA;"small nucleolar RNA SNORA17 [Source:RGD Symbol;Acc:41201319]"
0.67845499904253;2.91182809243004;3.97254560006662;0.732987959252427;0.463565773258474;NA;;lncRNA;
0.67845499904253;2.91182809243004;3.97254560006662;0.732987959252427;0.463565773258474;NA;;lncRNA;
0.67845499904253;2.91182809243004;3.97254560006662;0.732987959252427;0.463565773258474;NA;Olr816;protein_coding;"olfactory receptor 816 [Source:RGD Symbol;Acc:1333098]"
0.67845499904253;2.91182809243004;3.97254560006662;0.732987959252427;0.463565773258474;NA;Olr1218;protein_coding;"olfactory receptor 1218 [Source:RGD Symbol;Acc:1334147]"
0.67845499904253;2.91182809243004;3.97254560006662;0.732987959252427;0.463565773258474;NA;;lncRNA;
0.67845499904253;2.91182809243004;3.97254560006662;0.732987959252427;0.463565773258474;NA;;protein_coding;
0.67845499904253;2.91182809243004;3.97254560006662;0.732987959252427;0.463565773258474;NA;;lncRNA;
0.67845499904253;2.91182809243004;3.97254560006662;0.732987959252427;0.463565773258474;NA;Olfr1155;protein_coding;"olfactory receptor 1155 [Source:MGI Symbol;Acc:MGI:3030989]"
0.67845499904253;2.91182809243004;3.97254560006662;0.732987959252427;0.463565773258474;NA;U6;snRNA;"U6 spliceosomal RNA [Source:RGD Symbol;Acc:41286225]"
0.67845499904253;2.91182809243004;3.97254560006662;0.732987959252427;0.463565773258474;NA;;pseudogene;
0.67845499904253;2.91182809243004;3.97254560006662;0.732987959252427;0.463565773258474;NA;;lncRNA;
0.676418615542993;2.90773106559183;3.97273112568432;0.731922441665607;0.464215907763433;NA;Myoc;protein_coding;"myocilin [Source:RGD Symbol;Acc:620430]"
0.674382232043455;2.90362361429954;3.9729176441943;0.730854217062027;0.464868203133856;NA;Pex5l;protein_coding;"peroxisomal biogenesis factor 5-like [Source:RGD Symbol;Acc:708407]"
0.674382232043455;2.90362361429954;3.9729176441943;0.730854217062027;0.464868203133856;NA;Trpc7;protein_coding;"transient receptor potential cation channel	subfamily C	member 7 [Source:RGD Symbol;Acc:628820]"
0.674382232043455;2.90362361429954;3.9729176441943;0.730854217062027;0.464868203133856;NA;Col28a1;protein_coding;"collagen type XXVIII alpha 1 chain [Source:RGD Symbol;Acc:1564680]"
0.674382232043455;2.90362361429954;3.9729176441943;0.730854217062027;0.464868203133856;NA;;lncRNA;
4.17548624831656;2.90216561188695;1.60116472201294;1.81253407097205;0.0699037143868057;0.152010389175724;Mamstr;protein_coding;"MEF2 activating motif and SAP domain containing transcriptional regulator [Source:RGD Symbol;Acc:1588652]"
55.199825249859;2.9011318341031;0.429157573057407;6.76006207564936;1.37932630107715e-11;1.52729371247577e-10;C4b;protein_coding;"complement C4B (Chido blood group) [Source:RGD Symbol;Acc:1591983]"
0.671314897303336;2.89759875013381;3.97319217852199;0.729287338729158;0.465825915534885;NA;AABR07027810.4;miRNA;
0.669278513803799;2.89346601494633;3.97338114735962;0.728212549372236;0.46648348496698;NA;RGD1563551;protein_coding;"similar to ribosomal protein L31 [Source:RGD Symbol;Acc:1563551]"
6.9089804889194;2.88993511369519;1.2153460067375;2.37787025067289;0.017412951816414;0.0479722954270861;Slc45a3;protein_coding;"solute carrier family 45	member 3 [Source:RGD Symbol;Acc:1309764]"
4.1436218530634;2.88416977585763;1.8537439069609;1.55586203953385;0.11974090177041;0.23288826410783;Baiap3;protein_coding;"BAI1-associated protein 3 [Source:RGD Symbol;Acc:10059729]"
0.664174795564143;2.88324729072161;3.97385068882954;0.725555013636116;0.468111607891305;NA;RGD1310166;protein_coding;"similar to Chromodomain-helicase-DNA-binding protein 1 (CHD-1) [Source:RGD Symbol;Acc:1310166]"
0.664174795564143;2.88324729072161;3.97385068882954;0.725555013636116;0.468111607891305;NA;Mmp12;protein_coding;"matrix metallopeptidase 12 [Source:RGD Symbol;Acc:620195]"
0.664174795564143;2.88324729072161;3.97385068882954;0.725555013636116;0.468111607891305;NA;Mirlet7c1;miRNA;"microRNA let-7c-1 [Source:RGD Symbol;Acc:2325435]"
0.664174795564143;2.88324729072161;3.97385068882954;0.725555013636116;0.468111607891305;NA;Gm15737;protein_coding;"predicted gene 15737 [Source:MGI Symbol;Acc:MGI:3783179]"
0.664174795564143;2.88324729072161;3.97385068882954;0.725555013636116;0.468111607891305;NA;;protein_coding;
0.664174795564143;2.88324729072161;3.97385068882954;0.725555013636116;0.468111607891305;NA;;lncRNA;
6.82411691740883;2.87926469075897;1.20386731230577;2.39167943288061;0.0167714837565778;0.0464881094457989;Kcnip4;protein_coding;"potassium voltage-gated channel interacting protein 4 [Source:RGD Symbol;Acc:708539]"
0.662138412064605;2.87907814133369;3.97404319877414;0.724470771284465;0.468776765159118;NA;Vill;protein_coding;"villin-like [Source:RGD Symbol;Acc:1304843]"
0.662138412064605;2.87907814133369;3.97404319877414;0.724470771284465;0.468776765159118;NA;;lncRNA;
47.6597578177124;2.87679277299743;0.403975036267845;7.12121422049964;1.06980363206784e-12;1.2941222838208e-11;Chrm4;protein_coding;"cholinergic receptor	muscarinic 4 [Source:RGD Symbol;Acc:2344]"
2.74029845633709;2.87202972752125;2.1859897033339;1.31383497513326;0.188901744882134;0.331126899048967;;lncRNA;
0.657034693824949;2.86877123346357;3.97452147287866;0.721790347099516;0.470423385092647;NA;Slc1a6;protein_coding;"solute carrier family 1 member 6 [Source:RGD Symbol;Acc:620340]"
0.657034693824949;2.86877123346357;3.97452147287866;0.721790347099516;0.470423385092647;NA;Hmx3;protein_coding;"H6 family homeobox 3 [Source:RGD Symbol;Acc:1559927]"
0.657034693824949;2.86877123346357;3.97452147287866;0.721790347099516;0.470423385092647;NA;Slc22a12;protein_coding;"solute carrier family 22 member 12 [Source:RGD Symbol;Acc:621628]"
0.657034693824949;2.86877123346357;3.97452147287866;0.721790347099516;0.470423385092647;NA;Abcc8;protein_coding;"ATP binding cassette subfamily C member 8 [Source:RGD Symbol;Acc:3786]"
0.657034693824949;2.86877123346357;3.97452147287866;0.721790347099516;0.470423385092647;NA;Avpr1b;protein_coding;"arginine vasopressin receptor 1B [Source:RGD Symbol;Acc:61886]"
0.657034693824949;2.86877123346357;3.97452147287866;0.721790347099516;0.470423385092647;NA;Sdr42e2;protein_coding;"short chain dehydrogenase/reductase family 42E	member 2 [Source:RGD Symbol;Acc:6504299]"
0.657034693824949;2.86877123346357;3.97452147287866;0.721790347099516;0.470423385092647;NA;;protein_coding;
2.71344077263079;2.86148484887402;2.24168096772169;1.27649067377427;0.201782121521622;0.347376481081233;Gm25296;snoRNA;"predicted gene	25296 [Source:RGD Symbol;Acc:15007317]"
0.649894592085756;2.85417057484838;3.9752047658676;0.717993346998177;0.472761388990381;NA;Cyp2d2;protein_coding;"cytochrome P450	family 2	subfamily d	polypeptide 2 [Source:RGD Symbol;Acc:2471]"
0.649894592085756;2.85417057484838;3.9752047658676;0.717993346998177;0.472761388990381;NA;AC118772.1;protein_coding;
0.649894592085756;2.85417057484838;3.9752047658676;0.717993346998177;0.472761388990381;NA;Gzmk;protein_coding;"granzyme K [Source:RGD Symbol;Acc:68401]"
0.649894592085756;2.85417057484838;3.9752047658676;0.717993346998177;0.472761388990381;NA;Il22ra2;protein_coding;"interleukin 22 receptor subunit alpha 2 [Source:RGD Symbol;Acc:1303169]"
0.649894592085756;2.85417057484838;3.9752047658676;0.717993346998177;0.472761388990381;NA;Cbfa2t3;protein_coding;"CBFA2/RUNX1 partner transcriptional co-repressor 3 [Source:RGD Symbol;Acc:1310547]"
0.649894592085756;2.85417057484838;3.9752047658676;0.717993346998177;0.472761388990381;NA;Sfrp5;protein_coding;"secreted frizzled-related protein 5 [Source:RGD Symbol;Acc:1310369]"
0.649894592085756;2.85417057484838;3.9752047658676;0.717993346998177;0.472761388990381;NA;Lrrc38;protein_coding;"leucine rich repeat containing 38 [Source:RGD Symbol;Acc:1311416]"
0.649894592085756;2.85417057484838;3.9752047658676;0.717993346998177;0.472761388990381;NA;Pllp;protein_coding;"plasmolipin [Source:RGD Symbol;Acc:621478]"
0.649894592085756;2.85417057484838;3.9752047658676;0.717993346998177;0.472761388990381;NA;Bcan;protein_coding;"brevican [Source:RGD Symbol;Acc:2194]"
0.649894592085756;2.85417057484838;3.9752047658676;0.717993346998177;0.472761388990381;NA;Kif22;protein_coding;"kinesin family member 22 [Source:RGD Symbol;Acc:1311886]"
0.649894592085756;2.85417057484838;3.9752047658676;0.717993346998177;0.472761388990381;NA;Adgrf2;protein_coding;"adhesion G protein-coupled receptor F2 [Source:RGD Symbol;Acc:1306718]"
0.649894592085756;2.85417057484838;3.9752047658676;0.717993346998177;0.472761388990381;NA;Acr;protein_coding;"acrosin [Source:RGD Symbol;Acc:2024]"
0.649894592085756;2.85417057484838;3.9752047658676;0.717993346998177;0.472761388990381;NA;Padi6;protein_coding;"peptidyl arginine deiminase 6 [Source:RGD Symbol;Acc:1560424]"
0.649894592085756;2.85417057484838;3.9752047658676;0.717993346998177;0.472761388990381;NA;Mroh2b;protein_coding;"maestro heat-like repeat family member 2B [Source:RGD Symbol;Acc:1305413]"
0.649894592085756;2.85417057484838;3.9752047658676;0.717993346998177;0.472761388990381;NA;Pdx1;protein_coding;"pancreatic and duodenal homeobox 1 [Source:RGD Symbol;Acc:62387]"
0.649894592085756;2.85417057484838;3.9752047658676;0.717993346998177;0.472761388990381;NA;Npy2r;pseudogene;"neuropeptide Y receptor Y2 [Source:RGD Symbol;Acc:620475]"
0.649894592085756;2.85417057484838;3.9752047658676;0.717993346998177;0.472761388990381;NA;AC131411.2;protein_coding;"vesicle-associated membrane protein 724-like [Source:RGD Symbol;Acc:7709406]"
0.649894592085756;2.85417057484838;3.9752047658676;0.717993346998177;0.472761388990381;NA;U6;snRNA;"U6 spliceosomal RNA [Source:RGD Symbol;Acc:15007763]"
0.649894592085756;2.85417057484838;3.9752047658676;0.717993346998177;0.472761388990381;NA;AABR07058899.1;protein_coding;
0.649894592085756;2.85417057484838;3.9752047658676;0.717993346998177;0.472761388990381;NA;U6;snRNA;"U6 spliceosomal RNA [Source:RGD Symbol;Acc:15009315]"
0.649894592085756;2.85417057484838;3.9752047658676;0.717993346998177;0.472761388990381;NA;;protein_coding;"uncharacterized LOC102552324 [Source:RGD Symbol;Acc:7581938]"
0.649894592085756;2.85417057484838;3.9752047658676;0.717993346998177;0.472761388990381;NA;AABR07044952.2;snoRNA;
0.649894592085756;2.85417057484838;3.9752047658676;0.717993346998177;0.472761388990381;NA;SNORD73;snoRNA;"Small nucleolar RNA SNORD73 [Source:RGD Symbol;Acc:15012076]"
0.649894592085756;2.85417057484838;3.9752047658676;0.717993346998177;0.472761388990381;NA;Snord23;snoRNA;"small nucleolar RNA	C/D box 23 [Source:RGD Symbol;Acc:15012568]"
0.649894592085756;2.85417057484838;3.9752047658676;0.717993346998177;0.472761388990381;NA;Cpg1;protein_coding;"candidate plasticity gene 1 [Source:RGD Symbol;Acc:631343]"
0.649894592085756;2.85417057484838;3.9752047658676;0.717993346998177;0.472761388990381;NA;U6;snRNA;"U6 spliceosomal RNA [Source:RGD Symbol;Acc:15013379]"
0.649894592085756;2.85417057484838;3.9752047658676;0.717993346998177;0.472761388990381;NA;;lncRNA;
0.649894592085756;2.85417057484838;3.9752047658676;0.717993346998177;0.472761388990381;NA;;protein_coding;
0.649894592085756;2.85417057484838;3.9752047658676;0.717993346998177;0.472761388990381;NA;Frmpd3;protein_coding;"FERM and PDZ domain containing 3 [Source:NCBI gene (formerly Entrezgene);Acc:315916]"
0.649894592085756;2.85417057484838;3.9752047658676;0.717993346998177;0.472761388990381;NA;;snoRNA;"small nucleolar RNA SNORD113/SNORD114 family [Source:RGD Symbol;Acc:41064761]"
0.649894592085756;2.85417057484838;3.9752047658676;0.717993346998177;0.472761388990381;NA;;protein_coding;
0.649894592085756;2.85417057484838;3.9752047658676;0.717993346998177;0.472761388990381;NA;;lncRNA;"uncharacterized LOC120095617 [Source:RGD Symbol;Acc:41210253]"
4.03649480799387;2.84481926746254;1.70445539923952;1.6690488168431;0.0951077056093726;0.19404011787864;;lncRNA;
4.03649480799387;2.84481926746254;1.70445539923952;1.6690488168431;0.0951077056093726;0.19404011787864;;protein_coding;
3.98244355457632;2.82920830636097;1.65715013578291;1.7072733757007;0.0877712523190561;0.182044927121657;Lrrn4;protein_coding;"leucine rich repeat neuronal 4 [Source:RGD Symbol;Acc:1305256]"
17.3451794180972;2.82655559344179;1.91388870269301;1.4768651852454;0.139711778905955;0.263318091010189;Gjb2;protein_coding;"gap junction protein	beta 2 [Source:RGD Symbol;Acc:728891]"
5.3122507677104;2.82524115619192;1.4800853874098;1.90883659836422;0.0562831739976041;0.127405746223349;Col4a6;protein_coding;"collagen type IV alpha 6 chain [Source:RGD Symbol;Acc:1589724]"
2.65459171648514;2.82361527919583;2.20963242145222;1.27786651380689;0.201296496933349;0.346968593808106;Irag2;protein_coding;"inositol 1	4	5-triphosphate receptor associated 2 [Source:RGD Symbol;Acc:1562062]"
21.0917616257884;2.82055095364505;0.604610439255713;4.66507154113514;3.08509685271858e-06;1.9003197758725e-05;Myh14;protein_coding;"myosin heavy chain 14 [Source:RGD Symbol;Acc:1306821]"
2.64031151300675;2.81533463246847;2.21957313688567;1.26841264461271;0.204650628406924;0.351303272919996;Mir93;miRNA;"microRNA 93 [Source:RGD Symbol;Acc:2325459]"
5.2467222472608;2.8021316067075;1.44869061040096;1.93425123804173;0.0530822453829639;0.121390923671846;Asmt;protein_coding;"acetylserotonin O-methyltransferase [Source:RGD Symbol;Acc:708472]"
5.22770195628522;2.80106469779429;1.42268848357669;1.96885314679172;0.0489699571908715;0.113600529761614;Cacna1s;protein_coding;"calcium voltage-gated channel subunit alpha1 S [Source:RGD Symbol;Acc:70983]"
39.7621562147123;2.78219424717362;1.165491415399;2.38714263392593;0.0169799020547338;0.0469838159985194;Akr1c13;protein_coding;"aldo-keto reductase family 1	member C13 [Source:RGD Symbol;Acc:1308232]"
2.59109957953508;2.77848373262422;2.2810093353876;1.2180939768719;0.223188262482168;0.375165173495909;Iqcn;protein_coding;"IQ motif containing N [Source:RGD Symbol;Acc:7549926]"
1.36124717193176;2.7718634508151;2.78978891514778;0.993574616260266;0.320430007207667;NA;U6;snRNA;"U6 spliceosomal RNA [Source:RGD Symbol;Acc:41054253]"
1.36249365080906;2.76882645393599;3.0279101727653;0.914434806831572;0.360488419363273;NA;;lncRNA;
5.13242958147045;2.76727025928938;1.65508003928302;1.67198576117694;0.0945271298718551;0.193043816578995;Gdap1;protein_coding;"ganglioside-induced differentiation-associated-protein 1 [Source:RGD Symbol;Acc:1309005]"
1.35128078207079;2.75613846158239;3.02795960413561;0.910229600757564;0.362701436484966;NA;;lncRNA;"uncharacterized LOC120096194 [Source:RGD Symbol;Acc:41210326]"
1.34821344733067;2.75270216525486;2.77317293863387;0.992618284603234;0.320896010706056;NA;Dmkn;protein_coding;"dermokine [Source:RGD Symbol;Acc:1561521]"
1.3387959154736;2.74703627656669;2.8089413380084;0.977961426034762;0.328093402603909;NA;AABR07008421.1;protein_coding;"high-mobility group nucleosomal binding domain 2-like [Source:RGD Symbol;Acc:2323951]"
2.49530576157205;2.73794141401507;1.96317448123813;1.39465006303888;0.163121390456999;0.296362270106465;;protein_coding;"similar to CG7638-PA [Source:RGD Symbol;Acc:1591358]"
7.45354305148877;2.73452820970495;1.15148703347966;2.37477985439533;0.0175594194870318;0.0483138256026762;Oas1a;protein_coding;"2'-5' oligoadenylate synthetase 1A [Source:RGD Symbol;Acc:621760]"
1.32655209549475;2.73300120635332;3.05319799771089;0.895127406870555;0.370718984735959;NA;;protein_coding;
8.76379096627075;2.73192574923494;1.19782197471808;2.28074439014857;0.02256357676354;0.060057138660602;Tex14;protein_coding;"testis expressed 14	intercellular bridge forming factor [Source:RGD Symbol;Acc:1305437]"
54.9526047901038;2.73104835483737;0.398527300802973;6.85285135882714;7.23922972452255e-12;8.17256804099504e-11;Ces2c;protein_coding;"carboxylesterase 2C [Source:RGD Symbol;Acc:621510]"
8.72476095029676;2.72302019808902;1.12729807019038;2.41552812880196;0.0157124088203161;0.0439821348386109;Smpd3;protein_coding;"sphingomyelin phosphodiesterase 3 [Source:RGD Symbol;Acc:619754]"
6.22784730486084;2.72149024940227;1.3255864788109;2.05304617458345;0.0400680994635837;0.0964514911889747;Fibcd1;protein_coding;"fibrinogen C domain containing 1 [Source:RGD Symbol;Acc:1309097]"
1.30230550215539;2.69900207107371;3.40891640014322;0.791747803190572;0.428507742941234;NA;Rnase10;protein_coding;"ribonuclease	RNase A family	10 (non-active) [Source:MGI Symbol;Acc:MGI:1922269]"
1.30230550215539;2.69900207107371;3.40891640014322;0.791747803190572;0.428507742941234;NA;;protein_coding;"zinc finger protein 120-like [Source:RGD Symbol;Acc:7716527]"
10.7731439543091;2.68277906920999;1.08895713258712;2.46362229414513;0.013754096550502;0.039201750842442;AABR07027872.1;protein_coding;
12.0966385492833;2.66790765811454;1.01099425506845;2.63889497367511;0.00831767450243015;0.0254904826138908;;lncRNA;
3.61158831335817;2.66766013575873;1.83836878937811;1.4511017327819;0.146751534101297;0.273111847923956;Spata19;protein_coding;"spermatogenesis associated 19 [Source:RGD Symbol;Acc:620628]"
8.2804515088599;2.66272882745652;1.18412958608072;2.24868026165086;0.0245328458631603;0.0644583969618691;RGD1563222;protein_coding;"similar to RIKEN cDNA A930018P22 [Source:RGD Symbol;Acc:1563222]"
2.39529769232216;2.651184665669;2.17959775440722;1.21636419394735;0.223846217512941;0.375966429935961;Gsta3;protein_coding;"glutathione S-transferase alpha 3 [Source:RGD Symbol;Acc:1591980]"
12.9923879716426;2.6393435153003;0.810838928994477;3.25507745240273;0.00113361445830633;0.00433705970314549;;lncRNA;
5.87816909648603;2.62881255419842;1.18449945538884;2.21934467106653;0.026463284714162;0.0686045699418552;U6;snRNA;"U6 spliceosomal RNA [Source:RGD Symbol;Acc:41210344]"
2.36534492913823;2.62847083185229;2.59573722023314;1.01261052596696;0.311246230118873;0.479470407126442;RGD1561795;protein_coding;"similar to RIKEN cDNA 1700012B09 [Source:RGD Symbol;Acc:1561795]"
41.1913863837311;2.62668354939242;0.483729815197788;5.43006336774676;5.63340455530867e-08;4.33311626169845e-07;Pgap4;protein_coding;"post-GPI attachment to proteins GalNAc transferase 4 [Source:RGD Symbol;Acc:1307218]"
4.70254412002539;2.62525692450454;1.49238342162809;1.75910351619999;0.0785599278014209;0.166991185665081;Dnah11;protein_coding;"dynein	axonemal	heavy chain 11 [Source:RGD Symbol;Acc:621088]"
4.69501486856212;2.61845639033711;1.48476637286598;1.76354774608939;0.0778081519063266;0.16574673600866;Etnk2;protein_coding;"ethanolamine kinase 2 [Source:RGD Symbol;Acc:1305304]"
11.6402961590301;2.60760174583953;0.883357812936081;2.95192017057329;0.00315804564134956;0.0108589032917384;Fbxo24;protein_coding;"F-box protein 24 [Source:RGD Symbol;Acc:1305095]"
4.63889948690752;2.59967729995921;1.54297950890645;1.68484240066264;0.0920189819083251;0.189121261368669;;protein_coding;
7.95727842377866;2.59353428138565;1.23411876876355;2.10152729788243;0.0355947042970459;0.087817055605827;Lrrc3;protein_coding;"leucine rich repeat containing 3 [Source:RGD Symbol;Acc:628861]"
1.20898096038963;2.57530103377894;3.53707347825511;0.728088078919235;0.466559670803235;NA;Slc25a52;pseudogene;"solute carrier family 25	member 52 [Source:RGD Symbol;Acc:1309563]"
1.21329477400705;2.57528984184378;3.53076639535343;0.729385508266116;0.465765879870575;NA;;processed_pseudogene;"HCLS1 associated X-1 [Source:RGD Symbol;Acc:2318687]"
1.21329477400705;2.57528984184378;3.53076639535343;0.729385508266116;0.465765879870575;NA;Bbox1;protein_coding;"gamma-butyrobetaine hydroxylase 1 [Source:RGD Symbol;Acc:619756]"
1.21329477400705;2.57528984184378;3.53076639535343;0.729385508266116;0.465765879870575;NA;;lncRNA;
4.57641278221642;2.57348192883654;1.51219448752848;1.70181940885304;0.0887892269661224;0.183678393409962;;protein_coding;
5.70029168011491;2.57334557176869;1.28303033727263;2.00567788384405;0.044890626310908;0.106047532904928;Adgrf5;protein_coding;"adhesion G protein-coupled receptor F5 [Source:RGD Symbol;Acc:621679]"
4.5482160060021;2.56854542892629;1.53349493357462;1.67496179654075;0.0939417275465453;0.192059152837253;Ptprcap;protein_coding;"protein tyrosine phosphatase	receptor type	C-associated protein [Source:RGD Symbol;Acc:1559601]"
6.71259695469306;2.56712423878856;1.26675027112097;2.02654327164017;0.0427091431193125;0.101643938158997;Prdm6;protein_coding;"PR/SET domain 6 [Source:RGD Symbol;Acc:1559594]"
3.41111560060332;2.56650348165593;1.78504401155417;1.43778162613558;0.150496024256829;0.278440097039211;;protein_coding;"zinc finger	X-linked	duplicated B [Source:NCBI gene (formerly Entrezgene);Acc:314119]"
107.303785629409;2.56046697146112;0.312859222054732;8.18408661456426;2.74376689571843e-16;4.21046245353968e-15;Gucy1a1;protein_coding;"guanylate cyclase 1 soluble subunit alpha 1 [Source:RGD Symbol;Acc:68436]"
1.19366980567066;2.55492978759261;3.21747351748646;0.794079507945277;0.427149146436491;NA;Podxl;protein_coding;"podocalyxin-like [Source:RGD Symbol;Acc:621878]"
1.19366980567066;2.55492978759261;3.21747351748646;0.794079507945277;0.427149146436491;NA;AABR07036375.1;protein_coding;"ribosomal protein S20-like [Source:RGD Symbol;Acc:2322461]"
1.19527768953454;2.5519061111649;2.98805495101677;0.854035870490447;0.393085114630749;NA;;pseudogene;
1.19084351754889;2.54534653995888;2.966518199098;0.858024919831209;0.39087870323364;NA;;protein_coding;"polycomb group RING finger protein 2-like [Source:RGD Symbol;Acc:9238983]"
1.18813758779534;2.54292237034387;3.23100793038513;0.787036870578265;0.431260282780595;NA;;protein_coding;"protein S100-A11-like [Source:RGD Symbol;Acc:2318489]"
25.8881002753869;2.54217922895072;2.12814423501612;1.19455213003054;0.232262061740975;0.387226791243518;;protein_coding;"rCG21419-like [Source:RGD Symbol;Acc:2322512]"
2.23522183278683;2.53630241564804;2.39616963512331;1.05848199496006;0.289835755074655;0.455114444894005;Meiosin;protein_coding;"meiosis initiator [Source:RGD Symbol;Acc:7528935]"
0.524152404000866;2.53560666508479;3.99193497844935;0.63518235611887;0.525309489204457;NA;Pou3f4;protein_coding;"POU class 3 homeobox 4 [Source:RGD Symbol;Acc:61947]"
0.524152404000866;2.53560666508479;3.99193497844935;0.63518235611887;0.525309489204457;NA;Ccdc103;protein_coding;"coiled-coil domain containing 103 [Source:RGD Symbol;Acc:1562370]"
0.524152404000866;2.53560666508479;3.99193497844935;0.63518235611887;0.525309489204457;NA;Gabra1;protein_coding;"gamma-aminobutyric acid type A receptor subunit alpha 1 [Source:RGD Symbol;Acc:61855]"
0.524152404000866;2.53560666508479;3.99193497844935;0.63518235611887;0.525309489204457;NA;Lrrn3;protein_coding;"leucine rich repeat neuronal 3 [Source:RGD Symbol;Acc:71066]"
0.524152404000866;2.53560666508479;3.99193497844935;0.63518235611887;0.525309489204457;NA;Tmem269;protein_coding;"transmembrane protein 269 [Source:RGD Symbol;Acc:1563015]"
0.524152404000866;2.53560666508479;3.99193497844935;0.63518235611887;0.525309489204457;NA;Ly6h;protein_coding;"lymphocyte antigen 6 family member H [Source:RGD Symbol;Acc:1311896]"
0.524152404000866;2.53560666508479;3.99193497844935;0.63518235611887;0.525309489204457;NA;Stpg3;protein_coding;"sperm-tail PG-rich repeat containing 3 [Source:RGD Symbol;Acc:1561978]"
0.524152404000866;2.53560666508479;3.99193497844935;0.63518235611887;0.525309489204457;NA;Radx;protein_coding;"RPA1 related single stranded DNA binding protein	X-linked [Source:RGD Symbol;Acc:1589413]"
0.524152404000866;2.53560666508479;3.99193497844935;0.63518235611887;0.525309489204457;NA;Cnmd;protein_coding;"chondromodulin [Source:RGD Symbol;Acc:620176]"
0.524152404000866;2.53560666508479;3.99193497844935;0.63518235611887;0.525309489204457;NA;Amer2;protein_coding;"APC membrane recruitment protein 2 [Source:RGD Symbol;Acc:1559605]"
0.524152404000866;2.53560666508479;3.99193497844935;0.63518235611887;0.525309489204457;NA;Elavl3;protein_coding;"ELAV like RNA binding protein 3 [Source:RGD Symbol;Acc:628892]"
0.524152404000866;2.53560666508479;3.99193497844935;0.63518235611887;0.525309489204457;NA;Il25;protein_coding;"interleukin 25 [Source:RGD Symbol;Acc:1561632]"
0.524152404000866;2.53560666508479;3.99193497844935;0.63518235611887;0.525309489204457;NA;Oprm1;protein_coding;"opioid receptor	mu 1 [Source:RGD Symbol;Acc:3234]"
0.524152404000866;2.53560666508479;3.99193497844935;0.63518235611887;0.525309489204457;NA;Tagap;protein_coding;"T-cell activation RhoGTPase activating protein [Source:RGD Symbol;Acc:1308618]"
0.524152404000866;2.53560666508479;3.99193497844935;0.63518235611887;0.525309489204457;NA;Aspdh;protein_coding;"aspartate dehydrogenase domain containing [Source:RGD Symbol;Acc:1310111]"
0.524152404000866;2.53560666508479;3.99193497844935;0.63518235611887;0.525309489204457;NA;Cyp8b1;protein_coding;"cytochrome P450 family 8 subfamily B member 1 [Source:RGD Symbol;Acc:71016]"
0.524152404000866;2.53560666508479;3.99193497844935;0.63518235611887;0.525309489204457;NA;Cnfn;protein_coding;"cornifelin [Source:RGD Symbol;Acc:1563577]"
0.524152404000866;2.53560666508479;3.99193497844935;0.63518235611887;0.525309489204457;NA;Mrap;protein_coding;"melanocortin 2 receptor accessory protein [Source:RGD Symbol;Acc:1310648]"
0.524152404000866;2.53560666508479;3.99193497844935;0.63518235611887;0.525309489204457;NA;Ccl1;protein_coding;"C-C motif chemokine ligand 1 [Source:RGD Symbol;Acc:1586495]"
0.524152404000866;2.53560666508479;3.99193497844935;0.63518235611887;0.525309489204457;NA;Cxcl11;protein_coding;"C-X-C motif chemokine ligand 11 [Source:RGD Symbol;Acc:727827]"
0.524152404000866;2.53560666508479;3.99193497844935;0.63518235611887;0.525309489204457;NA;Bpifc;protein_coding;"BPI fold containing family C [Source:RGD Symbol;Acc:1311686]"
0.524152404000866;2.53560666508479;3.99193497844935;0.63518235611887;0.525309489204457;NA;Odam;protein_coding;"odontogenic	ameloblast associated [Source:RGD Symbol;Acc:1561883]"
0.524152404000866;2.53560666508479;3.99193497844935;0.63518235611887;0.525309489204457;NA;Creb3l4;protein_coding;"cAMP responsive element binding protein 3-like 4 [Source:RGD Symbol;Acc:1359278]"
0.524152404000866;2.53560666508479;3.99193497844935;0.63518235611887;0.525309489204457;NA;AABR07027258.1;protein_coding;"synaptonemal complex protein 2-like [Source:RGD Symbol;Acc:1564922]"
0.524152404000866;2.53560666508479;3.99193497844935;0.63518235611887;0.525309489204457;NA;Plet1;protein_coding;"placenta expressed transcript 1 [Source:RGD Symbol;Acc:1359217]"
0.524152404000866;2.53560666508479;3.99193497844935;0.63518235611887;0.525309489204457;NA;Lbx1;protein_coding;"ladybird homeobox 1 [Source:RGD Symbol;Acc:1564197]"
0.524152404000866;2.53560666508479;3.99193497844935;0.63518235611887;0.525309489204457;NA;Ccser1;protein_coding;"coiled-coil serine-rich protein 1 [Source:RGD Symbol;Acc:1565731]"
0.524152404000866;2.53560666508479;3.99193497844935;0.63518235611887;0.525309489204457;NA;Klk10;protein_coding;"kallikrein related-peptidase 10 [Source:RGD Symbol;Acc:1303242]"
0.524152404000866;2.53560666508479;3.99193497844935;0.63518235611887;0.525309489204457;NA;;protein_coding;"LRRGT00155-like [Source:RGD Symbol;Acc:2324561]"
0.524152404000866;2.53560666508479;3.99193497844935;0.63518235611887;0.525309489204457;NA;Atp1a4;protein_coding;"ATPase Na+/K+ transporting subunit alpha 4 [Source:RGD Symbol;Acc:61952]"
0.524152404000866;2.53560666508479;3.99193497844935;0.63518235611887;0.525309489204457;NA;Tuba3b;protein_coding;"tubulin	alpha 3B [Source:RGD Symbol;Acc:1565155]"
0.524152404000866;2.53560666508479;3.99193497844935;0.63518235611887;0.525309489204457;NA;Itih1;protein_coding;"inter-alpha trypsin inhibitor	heavy chain 1 [Source:RGD Symbol;Acc:1306099]"
0.524152404000866;2.53560666508479;3.99193497844935;0.63518235611887;0.525309489204457;NA;5S_rRNA;rRNA;"5S ribosomal RNA [Source:RGD Symbol;Acc:15004093]"
0.524152404000866;2.53560666508479;3.99193497844935;0.63518235611887;0.525309489204457;NA;AABR07006255.1;protein_coding;
0.524152404000866;2.53560666508479;3.99193497844935;0.63518235611887;0.525309489204457;NA;Spag17;protein_coding;"sperm associated antigen 17 [Source:RGD Symbol;Acc:1592218]"
0.524152404000866;2.53560666508479;3.99193497844935;0.63518235611887;0.525309489204457;NA;;protein_coding;
0.524152404000866;2.53560666508479;3.99193497844935;0.63518235611887;0.525309489204457;NA;Olr1356;protein_coding;"olfactory receptor 1356 [Source:RGD Symbol;Acc:1334376]"
0.524152404000866;2.53560666508479;3.99193497844935;0.63518235611887;0.525309489204457;NA;Mir6324;miRNA;"microRNA 6324 [Source:RGD Symbol;Acc:7489015]"
0.524152404000866;2.53560666508479;3.99193497844935;0.63518235611887;0.525309489204457;NA;AABR07069837.1;protein_coding;"similar to Discs	large homolog 5 (Placenta and prostate DLG) [Source:RGD Symbol;Acc:1563738]"
0.524152404000866;2.53560666508479;3.99193497844935;0.63518235611887;0.525309489204457;NA;Prr32;protein_coding;"proline rich 32 [Source:RGD Symbol;Acc:1583341]"
0.524152404000866;2.53560666508479;3.99193497844935;0.63518235611887;0.525309489204457;NA;Tacr2;protein_coding;"tachykinin receptor 2 [Source:RGD Symbol;Acc:3812]"
0.524152404000866;2.53560666508479;3.99193497844935;0.63518235611887;0.525309489204457;NA;Cdh26;protein_coding;"cadherin 26 [Source:RGD Symbol;Acc:1311632]"
0.524152404000866;2.53560666508479;3.99193497844935;0.63518235611887;0.525309489204457;NA;Gm23513;snoRNA;"predicted gene	25989 [Source:RGD Symbol;Acc:15011115]"
0.524152404000866;2.53560666508479;3.99193497844935;0.63518235611887;0.525309489204457;NA;U6;snRNA;"U6 spliceosomal RNA [Source:RGD Symbol;Acc:15013514]"
0.524152404000866;2.53560666508479;3.99193497844935;0.63518235611887;0.525309489204457;NA;;snoRNA;
0.524152404000866;2.53560666508479;3.99193497844935;0.63518235611887;0.525309489204457;NA;;lncRNA;
0.524152404000866;2.53560666508479;3.99193497844935;0.63518235611887;0.525309489204457;NA;;lncRNA;
0.524152404000866;2.53560666508479;3.99193497844935;0.63518235611887;0.525309489204457;NA;;lncRNA;
0.524152404000866;2.53560666508479;3.99193497844935;0.63518235611887;0.525309489204457;NA;;protein_coding;
0.524152404000866;2.53560666508479;3.99193497844935;0.63518235611887;0.525309489204457;NA;;protein_coding;"NADH dehydrogenase [ubiquinone] 1 beta subcomplex subunit 4 pseudogene [Source:RGD Symbol;Acc:9202400]"
0.524152404000866;2.53560666508479;3.99193497844935;0.63518235611887;0.525309489204457;NA;U6;snRNA;"U6 spliceosomal RNA [Source:RGD Symbol;Acc:41329707]"
0.524152404000866;2.53560666508479;3.99193497844935;0.63518235611887;0.525309489204457;NA;Gm9999;protein_coding;"uncharacterized LOC100911574 [Source:RGD Symbol;Acc:6491878]"
0.524152404000866;2.53560666508479;3.99193497844935;0.63518235611887;0.525309489204457;NA;;lncRNA;
0.524152404000866;2.53560666508479;3.99193497844935;0.63518235611887;0.525309489204457;NA;;lncRNA;
0.524152404000866;2.53560666508479;3.99193497844935;0.63518235611887;0.525309489204457;NA;;protein_coding;"similar to Spindlin-like protein 2 (SPIN-2) [Source:NCBI gene (formerly Entrezgene);Acc:302579]"
0.524152404000866;2.53560666508479;3.99193497844935;0.63518235611887;0.525309489204457;NA;;lncRNA;"uncharacterized LOC102548220 [Source:RGD Symbol;Acc:7665827]"
0.524152404000866;2.53560666508479;3.99193497844935;0.63518235611887;0.525309489204457;NA;;protein_coding;
0.524152404000866;2.53560666508479;3.99193497844935;0.63518235611887;0.525309489204457;NA;;lncRNA;
0.524152404000866;2.53560666508479;3.99193497844935;0.63518235611887;0.525309489204457;NA;Vom1r77;protein_coding;"vomeronasal 1 receptor 77 [Source:RGD Symbol;Acc:1359218]"
0.524152404000866;2.53560666508479;3.99193497844935;0.63518235611887;0.525309489204457;NA;;protein_coding;
0.524152404000866;2.53560666508479;3.99193497844935;0.63518235611887;0.525309489204457;NA;;lncRNA;
0.524152404000866;2.53560666508479;3.99193497844935;0.63518235611887;0.525309489204457;NA;;lncRNA;
0.524152404000866;2.53560666508479;3.99193497844935;0.63518235611887;0.525309489204457;NA;;lncRNA;
0.524152404000866;2.53560666508479;3.99193497844935;0.63518235611887;0.525309489204457;NA;;lncRNA;
11.1830157610489;2.53426761603123;1.07454808281683;2.35844971161073;0.0183514460514531;0.0502108040191908;Tmem179;protein_coding;"transmembrane protein 179 [Source:RGD Symbol;Acc:1310269]"
2.22501439630752;2.52913789939753;2.38508559431606;1.06039712177406;0.288963971064912;0.454258345287368;;lncRNA;
1.1765633140705;2.52682461875246;3.23864762668597;0.780209800514202;0.435267394582937;NA;;lncRNA;
8.73519047531484;2.52675723095417;1.1619844703495;2.1745189332816;0.0296661850790663;0.075470486338509;Slc38a8;protein_coding;"solute carrier family 38	member 8 [Source:RGD Symbol;Acc:1560237]"
5.5652460296051;2.5247197393096;2.96619492577392;0.851164472493617;0.394677995183302;0.566066906138854;Plekhd1;protein_coding;"pleckstrin homology and coiled-coil domain containing D1 [Source:RGD Symbol;Acc:1566112]"
1.17282643307638;2.52292650058435;2.98625320402634;0.844846812448023;0.398196373890825;NA;Lratd1;protein_coding;"LRAT domain containing 1 [Source:RGD Symbol;Acc:1305779]"
0.51904868576121;2.5227233460985;3.99269073536255;0.6318353995603;0.527494439459471;NA;Nodal;protein_coding;"nodal growth differentiation factor [Source:RGD Symbol;Acc:1305994]"
0.51904868576121;2.5227233460985;3.99269073536255;0.6318353995603;0.527494439459471;NA;Tubb2b;protein_coding;"tubulin	beta 2B class IIb [Source:RGD Symbol;Acc:1309427]"
0.51904868576121;2.5227233460985;3.99269073536255;0.6318353995603;0.527494439459471;NA;Gzmm;protein_coding;"granzyme M [Source:RGD Symbol;Acc:620022]"
0.51904868576121;2.5227233460985;3.99269073536255;0.6318353995603;0.527494439459471;NA;A1cf;protein_coding;"APOBEC1 complementation factor [Source:RGD Symbol;Acc:619834]"
0.51904868576121;2.5227233460985;3.99269073536255;0.6318353995603;0.527494439459471;NA;AABR07034315.1;protein_coding;"similar to ribosomal protein L27 [Source:RGD Symbol;Acc:1563835]"
0.51904868576121;2.5227233460985;3.99269073536255;0.6318353995603;0.527494439459471;NA;Hs6st3;protein_coding;"heparan sulfate 6-O-sulfotransferase 3 [Source:RGD Symbol;Acc:1305888]"
0.51904868576121;2.5227233460985;3.99269073536255;0.6318353995603;0.527494439459471;NA;Xkr9;protein_coding;"XK related 9 [Source:RGD Symbol;Acc:1359260]"
0.51904868576121;2.5227233460985;3.99269073536255;0.6318353995603;0.527494439459471;NA;;snoRNA;"small nucleolar RNA SNORA40 [Source:RGD Symbol;Acc:41186916]"
1.16568633133718;2.51356088180219;2.99420819557114;0.839474317624309;0.401203195193321;NA;;protein_coding;
1.16204206397377;2.51355603284851;2.9986047149647;0.838241873063317;0.401894874280018;NA;;protein_coding;
2.20052675634982;2.51204507966772;2.18486106701775;1.14975048875605;0.250246652847661;0.41026532138421;Marveld2;protein_coding;"occludin [Source:RGD Symbol;Acc:620089]"
0.513944967521554;2.5097447456426;3.99345878890718;0.628463915194026;0.529700078273714;NA;Ddx4;protein_coding;"DEAD-box helicase 4 [Source:RGD Symbol;Acc:1308793]"
0.513944967521554;2.5097447456426;3.99345878890718;0.628463915194026;0.529700078273714;NA;Npc1l1;protein_coding;"NPC1 like intracellular cholesterol transporter 1 [Source:RGD Symbol;Acc:1303135]"
0.513944967521554;2.5097447456426;3.99345878890718;0.628463915194026;0.529700078273714;NA;AC098547.2;protein_coding;"RT1 class II	locus Hb	pseudogene 1 [Source:RGD Symbol;Acc:1595866]"
0.513944967521554;2.5097447456426;3.99345878890718;0.628463915194026;0.529700078273714;NA;Snord13;snoRNA;"small nucleolar RNA U13 [Source:RGD Symbol;Acc:41010522]"
0.513944967521554;2.5097447456426;3.99345878890718;0.628463915194026;0.529700078273714;NA;;lncRNA;
6.59642106133477;2.50613044699905;1.2742665132199;1.96672393176715;0.04921504633059;0.114074249711579;Slc9c2;protein_coding;"solute carrier family 9	member C2 (putative) [Source:RGD Symbol;Acc:1565820]"
0.511908584022016;2.50441972329652;3.99377587665942;0.627080687710331;0.530606345642584;NA;Tnp2;protein_coding;"transition protein 2 [Source:RGD Symbol;Acc:3885]"
0.511908584022016;2.50441972329652;3.99377587665942;0.627080687710331;0.530606345642584;NA;Ccdc88c;protein_coding;"coiled-coil domain containing 88C [Source:RGD Symbol;Acc:1307429]"
0.511908584022016;2.50441972329652;3.99377587665942;0.627080687710331;0.530606345642584;NA;Metazoa_SRP;misc_RNA;"Metazoan signal recognition particle RNA [Source:RGD Symbol;Acc:15009692]"
0.511908584022016;2.50441972329652;3.99377587665942;0.627080687710331;0.530606345642584;NA;;protein_coding;
0.511908584022016;2.50441972329652;3.99377587665942;0.627080687710331;0.530606345642584;NA;;protein_coding;
1.15490196223458;2.50408163923433;3.0328584862584;0.825650669353709;0.409002283318102;NA;AC118490.1;protein_coding;
2.1848797156259;2.49899574436969;2.10523739514108;1.18703750471914;0.235212827291976;0.391094761597206;AABR07029262.1;protein_coding;"60S ribosomal protein L7a-like [Source:RGD Symbol;Acc:7692069]"
0.508841249281897;2.49667016568677;3.99423938809008;0.625067734580774;0.531926603347155;NA;Pcp2;protein_coding;"Purkinje cell protein 2 [Source:RGD Symbol;Acc:1306217]"
0.508841249281897;2.49667016568677;3.99423938809008;0.625067734580774;0.531926603347155;NA;RGD1564053;protein_coding;"RIKEN cDNA A830018L16 gene [Source:MGI Symbol;Acc:MGI:2444149]"
0.508841249281897;2.49667016568677;3.99423938809008;0.625067734580774;0.531926603347155;NA;Bche;protein_coding;"butyrylcholinesterase [Source:RGD Symbol;Acc:619996]"
0.508841249281897;2.49667016568677;3.99423938809008;0.625067734580774;0.531926603347155;NA;C2cd6;protein_coding;"C2 calcium dependent domain containing 6 [Source:RGD Symbol;Acc:1565450]"
0.508841249281897;2.49667016568677;3.99423938809008;0.625067734580774;0.531926603347155;NA;Dntt;protein_coding;"DNA nucleotidylexotransferase [Source:RGD Symbol;Acc:1305054]"
0.508841249281897;2.49667016568677;3.99423938809008;0.625067734580774;0.531926603347155;NA;Meiob;protein_coding;"meiosis specific with OB-fold [Source:RGD Symbol;Acc:1583204]"
0.508841249281897;2.49667016568677;3.99423938809008;0.625067734580774;0.531926603347155;NA;Mesp1;protein_coding;"mesoderm posterior bHLH transcription factor 1 [Source:RGD Symbol;Acc:1311751]"
0.508841249281897;2.49667016568677;3.99423938809008;0.625067734580774;0.531926603347155;NA;Tmem266;protein_coding;"transmembrane protein 266 [Source:RGD Symbol;Acc:1562084]"
0.508841249281897;2.49667016568677;3.99423938809008;0.625067734580774;0.531926603347155;NA;Olr63;protein_coding;"olfactory receptor 63 [Source:RGD Symbol;Acc:1332833]"
0.508841249281897;2.49667016568677;3.99423938809008;0.625067734580774;0.531926603347155;NA;Mgam;protein_coding;"maltase-glucoamylase [Source:RGD Symbol;Acc:1308368]"
0.508841249281897;2.49667016568677;3.99423938809008;0.625067734580774;0.531926603347155;NA;Nxf3;protein_coding;"nuclear RNA export factor 3 [Source:RGD Symbol;Acc:1564923]"
0.508841249281897;2.49667016568677;3.99423938809008;0.625067734580774;0.531926603347155;NA;Scn11a;protein_coding;"sodium voltage-gated channel alpha subunit 11 [Source:RGD Symbol;Acc:3630]"
0.508841249281897;2.49667016568677;3.99423938809008;0.625067734580774;0.531926603347155;NA;Dclk3;protein_coding;"doublecortin-like kinase 3 [Source:RGD Symbol;Acc:1309232]"
0.508841249281897;2.49667016568677;3.99423938809008;0.625067734580774;0.531926603347155;NA;Ascl5;protein_coding;"achaete-scute family bHLH transcription factor 5 [Source:RGD Symbol;Acc:1561854]"
0.508841249281897;2.49667016568677;3.99423938809008;0.625067734580774;0.531926603347155;NA;Car15;protein_coding;"carbonic anhydrase 15 [Source:RGD Symbol;Acc:1306018]"
0.508841249281897;2.49667016568677;3.99423938809008;0.625067734580774;0.531926603347155;NA;Cyp2j10;protein_coding;"cytochrome P450	family 2	subfamily j	polypeptide 10 [Source:RGD Symbol;Acc:1563215]"
0.508841249281897;2.49667016568677;3.99423938809008;0.625067734580774;0.531926603347155;NA;4933403O08Rik;protein_coding;"RIKEN cDNA 4933403O08 gene [Source:RGD Symbol;Acc:15004594]"
0.508841249281897;2.49667016568677;3.99423938809008;0.625067734580774;0.531926603347155;NA;Tmem95;protein_coding;"transmembrane protein 95 [Source:RGD Symbol;Acc:1593310]"
0.508841249281897;2.49667016568677;3.99423938809008;0.625067734580774;0.531926603347155;NA;Saxo1;protein_coding;"stabilizer of axonemal microtubules 1 [Source:RGD Symbol;Acc:1583685]"
0.508841249281897;2.49667016568677;3.99423938809008;0.625067734580774;0.531926603347155;NA;Mir6321;miRNA;"microRNA 6321 [Source:RGD Symbol;Acc:7489037]"
0.508841249281897;2.49667016568677;3.99423938809008;0.625067734580774;0.531926603347155;NA;Pate1;protein_coding;"prostate and testis expressed 1 [Source:RGD Symbol;Acc:2319716]"
0.508841249281897;2.49667016568677;3.99423938809008;0.625067734580774;0.531926603347155;NA;AABR07043389.1;lncRNA;
0.508841249281897;2.49667016568677;3.99423938809008;0.625067734580774;0.531926603347155;NA;AC094784.1;snoRNA;"small nucleolar RNA SNORA2/SNORA34 family [Source:RGD Symbol;Acc:41031335]"
0.508841249281897;2.49667016568677;3.99423938809008;0.625067734580774;0.531926603347155;NA;U6;snRNA;"U6 spliceosomal RNA [Source:RGD Symbol;Acc:15007223]"
0.508841249281897;2.49667016568677;3.99423938809008;0.625067734580774;0.531926603347155;NA;Rab17;protein_coding;"RAB17	member RAS oncogene family [Source:RGD Symbol;Acc:1562478]"
0.508841249281897;2.49667016568677;3.99423938809008;0.625067734580774;0.531926603347155;NA;AABR07045399.1;lncRNA;
0.508841249281897;2.49667016568677;3.99423938809008;0.625067734580774;0.531926603347155;NA;Gm22059;snoRNA;"predicted gene	22059 [Source:RGD Symbol;Acc:15009725]"
0.508841249281897;2.49667016568677;3.99423938809008;0.625067734580774;0.531926603347155;NA;U6;snRNA;"U6 spliceosomal RNA [Source:RGD Symbol;Acc:15010622]"
0.508841249281897;2.49667016568677;3.99423938809008;0.625067734580774;0.531926603347155;NA;Snord92;snoRNA;"small nucleolar RNA	C/D box 92 [Source:RGD Symbol;Acc:15011824]"
0.508841249281897;2.49667016568677;3.99423938809008;0.625067734580774;0.531926603347155;NA;Olr34;protein_coding;"olfactory receptor 34 [Source:RGD Symbol;Acc:1333763]"
0.508841249281897;2.49667016568677;3.99423938809008;0.625067734580774;0.531926603347155;NA;;pseudogene;
0.508841249281897;2.49667016568677;3.99423938809008;0.625067734580774;0.531926603347155;NA;Nat8;protein_coding;"N-acetyltransferase 8 [Source:RGD Symbol;Acc:621609]"
0.508841249281897;2.49667016568677;3.99423938809008;0.625067734580774;0.531926603347155;NA;Sox21;protein_coding;"SRY-box transcription factor 21 [Source:RGD Symbol;Acc:1304724]"
0.508841249281897;2.49667016568677;3.99423938809008;0.625067734580774;0.531926603347155;NA;;protein_coding;
0.508841249281897;2.49667016568677;3.99423938809008;0.625067734580774;0.531926603347155;NA;;protein_coding;
0.508841249281897;2.49667016568677;3.99423938809008;0.625067734580774;0.531926603347155;NA;Tmem74;protein_coding;"transmembrane protein 74 [Source:RGD Symbol;Acc:1566279]"
0.508841249281897;2.49667016568677;3.99423938809008;0.625067734580774;0.531926603347155;NA;;lncRNA;
0.508841249281897;2.49667016568677;3.99423938809008;0.625067734580774;0.531926603347155;NA;U2;snRNA;"U2 spliceosomal RNA [Source:RFAM;Acc:RF00004]"
0.508841249281897;2.49667016568677;3.99423938809008;0.625067734580774;0.531926603347155;NA;;lncRNA;
0.508841249281897;2.49667016568677;3.99423938809008;0.625067734580774;0.531926603347155;NA;;lncRNA;
0.508841249281897;2.49667016568677;3.99423938809008;0.625067734580774;0.531926603347155;NA;;protein_coding;"sperm motility kinase X-like [Source:RGD Symbol;Acc:6490489]"
0.508841249281897;2.49667016568677;3.99423938809008;0.625067734580774;0.531926603347155;NA;;protein_coding;
0.508841249281897;2.49667016568677;3.99423938809008;0.625067734580774;0.531926603347155;NA;;lncRNA;
0.508841249281897;2.49667016568677;3.99423938809008;0.625067734580774;0.531926603347155;NA;;lncRNA;
0.508841249281897;2.49667016568677;3.99423938809008;0.625067734580774;0.531926603347155;NA;;lncRNA;
0.508841249281897;2.49667016568677;3.99423938809008;0.625067734580774;0.531926603347155;NA;;lncRNA;
14.1538399988305;2.49438993165335;0.830320816790946;3.00412789997698;0.00266343333022147;0.00935414323779479;Spef2;protein_coding;"sperm flagellar 2 [Source:RGD Symbol;Acc:620450]"
0.50680486578236;2.49130466410944;3.99456173583132;0.623674092144421;0.53284164092743;NA;Gemin7l1;protein_coding;"gem (nuclear organelle) associated protein 7-like 1 [Source:RGD Symbol;Acc:1583234]"
0.50680486578236;2.49130466410944;3.99456173583132;0.623674092144421;0.53284164092743;NA;U6;snRNA;"U6 spliceosomal RNA [Source:RGD Symbol;Acc:41307046]"
51.8825897109701;2.48869575622707;0.376528095749469;6.60958845919157;3.85389878780803e-11;4.06565680563844e-10;Cd83;protein_coding;"CD83 molecule [Source:RGD Symbol;Acc:1309677]"
2.16686263115339;2.48826552716042;2.20422123172659;1.12886378705795;0.258955299159281;0.420425680617211;Lax1;protein_coding;"lymphocyte transmembrane adaptor 1 [Source:RGD Symbol;Acc:1563522]"
1.14630240961914;2.48711852757494;3.31393606467824;0.75050287001129;0.452951895904832;NA;RGD1562381;protein_coding;"similar to ribosomal protein S17 [Source:RGD Symbol;Acc:1562381]"
8.66265272188544;2.48315912213764;1.2548041704743;1.97892163619366;0.047824829845663;0.111422669256344;Vtcn1;protein_coding;"V-set domain containing T cell activation inhibitor 1 [Source:RGD Symbol;Acc:1311204]"
0.501701147542704;2.47809212098321;3.99536053381958;0.620242428688694;0.535098191661979;NA;Prok1;protein_coding;"prokineticin 1 [Source:RGD Symbol;Acc:620898]"
0.501701147542704;2.47809212098321;3.99536053381958;0.620242428688694;0.535098191661979;NA;Rnase1l1;protein_coding;"ribonuclease	RNase A family	1-like 1 (pancreatic) [Source:RGD Symbol;Acc:1310106]"
0.501701147542704;2.47809212098321;3.99536053381958;0.620242428688694;0.535098191661979;NA;AABR07007675.1;protein_coding;"60S ribosomal protein L36 pseudogene [Source:RGD Symbol;Acc:9314470]"
0.501701147542704;2.47809212098321;3.99536053381958;0.620242428688694;0.535098191661979;NA;;protein_coding;"similar to degenerative spermatocyte homolog [Source:RGD Symbol;Acc:1593185]"
0.501701147542704;2.47809212098321;3.99536053381958;0.620242428688694;0.535098191661979;NA;;protein_coding;"ubiquitin-conjugating enzyme E2G 1 (UBC7 homolog	C. elegans)-like [Source:RGD Symbol;Acc:2323018]"
0.501701147542704;2.47809212098321;3.99536053381958;0.620242428688694;0.535098191661979;NA;;protein_coding;"high mobility group protein B1-like [Source:RGD Symbol;Acc:7733938]"
0.501701147542704;2.47809212098321;3.99536053381958;0.620242428688694;0.535098191661979;NA;;protein_coding;
0.501701147542704;2.47809212098321;3.99536053381958;0.620242428688694;0.535098191661979;NA;U6;snRNA;"U6 spliceosomal RNA [Source:RGD Symbol;Acc:41161284]"
8.62231135814095;2.47693898600133;1.15419278345665;2.14603575893382;0.031870125863045;0.0801878039072888;;lncRNA;
1.13551804051653;2.47661550223774;3.64534179667016;0.679391848660119;0.49688961331848;NA;Cntn4;protein_coding;"contactin 4 [Source:RGD Symbol;Acc:621361]"
2.15595790368255;2.47568739450523;2.22560572206185;1.11236566745151;0.265980959965555;0.42887924797682;AABR07068084.1;protein_coding;"ATP synthase lipid-binding protein	mitochondrial-like [Source:RGD Symbol;Acc:2319343]"
0.499664764043166;2.47266837147665;3.99569051732944;0.618833806260172;0.536025848948871;NA;Sp9;protein_coding;"Sp9 transcription factor [Source:RGD Symbol;Acc:1559457]"
0.499664764043166;2.47266837147665;3.99569051732944;0.618833806260172;0.536025848948871;NA;AC125757.1;protein_coding;"potassium voltage-gated channel subfamily B member 2 [Source:RGD Symbol;Acc:621349]"
0.499664764043166;2.47266837147665;3.99569051732944;0.618833806260172;0.536025848948871;NA;;protein_coding;"similar to H2A histone family	member V isoform 1 [Source:RGD Symbol;Acc:1592352]"
0.499664764043166;2.47266837147665;3.99569051732944;0.618833806260172;0.536025848948871;NA;RGD1559459;protein_coding;"similar to Expressed sequence AI788959 [Source:RGD Symbol;Acc:1559459]"
0.499664764043166;2.47266837147665;3.99569051732944;0.618833806260172;0.536025848948871;NA;AC127963.2;protein_coding;"aldo-keto reductase family 1	member B1 (aldose reductase)	pseudogene 3 [Source:RGD Symbol;Acc:1589983]"
0.499664764043166;2.47266837147665;3.99569051732944;0.618833806260172;0.536025848948871;NA;;protein_coding;
0.499664764043166;2.47266837147665;3.99569051732944;0.618833806260172;0.536025848948871;NA;Oas1k;protein_coding;"2 ' -5 ' oligoadenylate synthetase 1K [Source:RGD Symbol;Acc:1359279]"
0.499664764043166;2.47266837147665;3.99569051732944;0.618833806260172;0.536025848948871;NA;;protein_coding;
0.499664764043166;2.47266837147665;3.99569051732944;0.618833806260172;0.536025848948871;NA;;lncRNA;
2.13861036546405;2.46181675204197;2.4354345850511;1.01083263215231;0.312096541885235;0.480565091104486;;lncRNA;
0.49456104580351;2.45931562167438;3.99650809314674;0.615366105699033;0.538312970062557;NA;Fam110d;protein_coding;"family with sequence similarity 110	member D [Source:RGD Symbol;Acc:1564994]"
0.49456104580351;2.45931562167438;3.99650809314674;0.615366105699033;0.538312970062557;NA;Sall3;protein_coding;"spalt-like transcription factor 3 [Source:RGD Symbol;Acc:1310232]"
0.49456104580351;2.45931562167438;3.99650809314674;0.615366105699033;0.538312970062557;NA;Ccdc187;protein_coding;"coiled-coil domain containing 187 [Source:RGD Symbol;Acc:1565512]"
0.49456104580351;2.45931562167438;3.99650809314674;0.615366105699033;0.538312970062557;NA;;protein_coding;"ribosomal protein S26-like [Source:RGD Symbol;Acc:2319518]"
3.20474264616863;2.45676809961464;2.00437601351802;1.22570220509803;0.22031076010688;0.371145375901528;U1;snRNA;"U1 spliceosomal RNA [Source:RGD Symbol;Acc:15009092]"
25.5064141700461;2.45256914577865;0.640759091182327;3.82759945122773;0.000129399106803749;0.000611804531518881;Negr1;protein_coding;"neuronal growth regulator 1 [Source:RGD Symbol;Acc:708416]"
5.25434195360245;2.44840375097199;1.32659605873292;1.84562869371899;0.064946137250665;0.142919062808969;1700109H08Rik;protein_coding;"similar to EF hand calcium binding domain 1 [Source:RGD Symbol;Acc:1588445]"
4.15667454483169;2.44365600359435;1.58515296416377;1.54159002874747;0.123173250144264;0.238070486482944;Gpr45;protein_coding;"G protein-coupled receptor 45 [Source:RGD Symbol;Acc:1306253]"
0.487420944064317;2.44033751910219;3.99768290708368;0.610437990161261;0.54157170878806;NA;Tmigd1;protein_coding;"transmembrane and immunoglobulin domain containing 1 [Source:RGD Symbol;Acc:1307444]"
0.487420944064317;2.44033751910219;3.99768290708368;0.610437990161261;0.54157170878806;NA;Tspan8;protein_coding;"tetraspanin 8 [Source:RGD Symbol;Acc:621783]"
0.487420944064317;2.44033751910219;3.99768290708368;0.610437990161261;0.54157170878806;NA;Drd5;protein_coding;"dopamine receptor D5 [Source:RGD Symbol;Acc:2523]"
0.487420944064317;2.44033751910219;3.99768290708368;0.610437990161261;0.54157170878806;NA;Mlip;protein_coding;"muscular LMNA-interacting protein [Source:RGD Symbol;Acc:1590513]"
0.487420944064317;2.44033751910219;3.99768290708368;0.610437990161261;0.54157170878806;NA;Rimkla;protein_coding;"ribosomal modification protein rimK-like family member A [Source:RGD Symbol;Acc:1306880]"
0.487420944064317;2.44033751910219;3.99768290708368;0.610437990161261;0.54157170878806;NA;Pbp2;protein_coding;"phosphatidylethanolamine binding protein 2 [Source:RGD Symbol;Acc:621707]"
0.487420944064317;2.44033751910219;3.99768290708368;0.610437990161261;0.54157170878806;NA;Ccl5;protein_coding;"C-C motif chemokine ligand 5 [Source:RGD Symbol;Acc:69069]"
0.487420944064317;2.44033751910219;3.99768290708368;0.610437990161261;0.54157170878806;NA;Cntnap4;protein_coding;"contactin associated protein family member 4 [Source:RGD Symbol;Acc:1306459]"
0.487420944064317;2.44033751910219;3.99768290708368;0.610437990161261;0.54157170878806;NA;MGC94891;protein_coding;"hypothetical protein LOC681210 [Source:RGD Symbol;Acc:1598061]"
0.487420944064317;2.44033751910219;3.99768290708368;0.610437990161261;0.54157170878806;NA;Slc22a1;protein_coding;"solute carrier family 22 member 1 [Source:RGD Symbol;Acc:3224]"
0.487420944064317;2.44033751910219;3.99768290708368;0.610437990161261;0.54157170878806;NA;Grm5;protein_coding;"glutamate metabotropic receptor 5 [Source:RGD Symbol;Acc:2746]"
0.487420944064317;2.44033751910219;3.99768290708368;0.610437990161261;0.54157170878806;NA;Kcnk1;protein_coding;"potassium two pore domain channel subfamily K member 1 [Source:RGD Symbol;Acc:621447]"
0.487420944064317;2.44033751910219;3.99768290708368;0.610437990161261;0.54157170878806;NA;Tex101;protein_coding;"testis expressed 101 [Source:RGD Symbol;Acc:621373]"
0.487420944064317;2.44033751910219;3.99768290708368;0.610437990161261;0.54157170878806;NA;Ms4a4c;protein_coding;"membrane-spanning 4-domains	subfamily A	member 4C [Source:RGD Symbol;Acc:1583863]"
0.487420944064317;2.44033751910219;3.99768290708368;0.610437990161261;0.54157170878806;NA;Ntn5;protein_coding;"netrin 5 [Source:RGD Symbol;Acc:1565197]"
0.487420944064317;2.44033751910219;3.99768290708368;0.610437990161261;0.54157170878806;NA;H1f8;protein_coding;"H1.8 linker histone [Source:RGD Symbol;Acc:1566236]"
0.487420944064317;2.44033751910219;3.99768290708368;0.610437990161261;0.54157170878806;NA;Iqcg;protein_coding;"IQ motif containing G [Source:RGD Symbol;Acc:1311606]"
0.487420944064317;2.44033751910219;3.99768290708368;0.610437990161261;0.54157170878806;NA;Igsf5;protein_coding;"immunoglobulin superfamily	member 5 [Source:RGD Symbol;Acc:1359642]"
0.487420944064317;2.44033751910219;3.99768290708368;0.610437990161261;0.54157170878806;NA;Zswim2;protein_coding;"zinc finger	SWIM-type containing 2 [Source:RGD Symbol;Acc:1311373]"
0.487420944064317;2.44033751910219;3.99768290708368;0.610437990161261;0.54157170878806;NA;Mir541;miRNA;"microRNA 541 [Source:RGD Symbol;Acc:2325525]"
0.487420944064317;2.44033751910219;3.99768290708368;0.610437990161261;0.54157170878806;NA;Lrcol1;protein_coding;"leucine rich colipase-like 1 [Source:RGD Symbol;Acc:2323402]"
0.487420944064317;2.44033751910219;3.99768290708368;0.610437990161261;0.54157170878806;NA;AABR07061254.1;protein_coding;
0.487420944064317;2.44033751910219;3.99768290708368;0.610437990161261;0.54157170878806;NA;Wdr64;protein_coding;"WD repeat domain 64 [Source:RGD Symbol;Acc:1591103]"
0.487420944064317;2.44033751910219;3.99768290708368;0.610437990161261;0.54157170878806;NA;AABR07043818.1;protein_coding;"TLE family member 7 [Source:RGD Symbol;Acc:6498598]"
0.487420944064317;2.44033751910219;3.99768290708368;0.610437990161261;0.54157170878806;NA;Olr1305;protein_coding;"olfactory receptor 1305 [Source:RGD Symbol;Acc:1333195]"
0.487420944064317;2.44033751910219;3.99768290708368;0.610437990161261;0.54157170878806;NA;Syce3;protein_coding;"synaptonemal complex central element protein 3 [Source:RGD Symbol;Acc:1586367]"
0.487420944064317;2.44033751910219;3.99768290708368;0.610437990161261;0.54157170878806;NA;Slc25a18;protein_coding;"solute carrier family 25 member 18 [Source:RGD Symbol;Acc:1590470]"
0.487420944064317;2.44033751910219;3.99768290708368;0.610437990161261;0.54157170878806;NA;Arhgef16;protein_coding;"Rho guanine nucleotide exchange factor 16 [Source:RGD Symbol;Acc:1588981]"
0.487420944064317;2.44033751910219;3.99768290708368;0.610437990161261;0.54157170878806;NA;Igsf21;protein_coding;"immunoglobin superfamily	member 21 [Source:RGD Symbol;Acc:1310117]"
0.487420944064317;2.44033751910219;3.99768290708368;0.610437990161261;0.54157170878806;NA;Gm25777;snoRNA;"predicted gene	25777 [Source:RGD Symbol;Acc:15006848]"
0.487420944064317;2.44033751910219;3.99768290708368;0.610437990161261;0.54157170878806;NA;Fam124b;protein_coding;"family with sequence similarity 124 member B [Source:RGD Symbol;Acc:1589866]"
0.487420944064317;2.44033751910219;3.99768290708368;0.610437990161261;0.54157170878806;NA;Tktl1;protein_coding;"transketolase-like 1 [Source:RGD Symbol;Acc:1593490]"
0.487420944064317;2.44033751910219;3.99768290708368;0.610437990161261;0.54157170878806;NA;Gata5;protein_coding;"GATA binding protein 5 [Source:RGD Symbol;Acc:1561365]"
0.487420944064317;2.44033751910219;3.99768290708368;0.610437990161261;0.54157170878806;NA;SNORD58;snoRNA;"Small nucleolar RNA SNORD58 [Source:RGD Symbol;Acc:15012361]"
0.487420944064317;2.44033751910219;3.99768290708368;0.610437990161261;0.54157170878806;NA;Wnt1;protein_coding;"Wnt family member 1 [Source:RGD Symbol;Acc:1597195]"
0.487420944064317;2.44033751910219;3.99768290708368;0.610437990161261;0.54157170878806;NA;;lncRNA;
0.487420944064317;2.44033751910219;3.99768290708368;0.610437990161261;0.54157170878806;NA;RT1-M10-1;protein_coding;"RT1 class I	locus M10	gene 1 [Source:RGD Symbol;Acc:1359635]"
0.487420944064317;2.44033751910219;3.99768290708368;0.610437990161261;0.54157170878806;NA;Rrlt;protein_coding;"similar to retinoic acid early transcript 1L [Source:RGD Symbol;Acc:1583663]"
0.487420944064317;2.44033751910219;3.99768290708368;0.610437990161261;0.54157170878806;NA;;protein_coding;
0.487420944064317;2.44033751910219;3.99768290708368;0.610437990161261;0.54157170878806;NA;;pseudogene;
0.487420944064317;2.44033751910219;3.99768290708368;0.610437990161261;0.54157170878806;NA;;protein_coding;
0.487420944064317;2.44033751910219;3.99768290708368;0.610437990161261;0.54157170878806;NA;;protein_coding;
0.487420944064317;2.44033751910219;3.99768290708368;0.610437990161261;0.54157170878806;NA;;lncRNA;
0.487420944064317;2.44033751910219;3.99768290708368;0.610437990161261;0.54157170878806;NA;Prph2;protein_coding;"peripherin 2 [Source:RGD Symbol;Acc:3549]"
0.487420944064317;2.44033751910219;3.99768290708368;0.610437990161261;0.54157170878806;NA;;lncRNA;
0.487420944064317;2.44033751910219;3.99768290708368;0.610437990161261;0.54157170878806;NA;;protein_coding;
0.487420944064317;2.44033751910219;3.99768290708368;0.610437990161261;0.54157170878806;NA;;processed_pseudogene;
0.487420944064317;2.44033751910219;3.99768290708368;0.610437990161261;0.54157170878806;NA;;protein_coding;"ribonuclease 16-like [Source:RGD Symbol;Acc:2324569]"
0.487420944064317;2.44033751910219;3.99768290708368;0.610437990161261;0.54157170878806;NA;U6;snRNA;"U6 spliceosomal RNA [Source:RGD Symbol;Acc:41237657]"
0.487420944064317;2.44033751910219;3.99768290708368;0.610437990161261;0.54157170878806;NA;;lncRNA;
0.487420944064317;2.44033751910219;3.99768290708368;0.610437990161261;0.54157170878806;NA;;lncRNA;
30.5162341639504;2.43104358582835;1.15551240520584;2.10386628034105;0.0353901131054385;0.0873895683792406;Adgrb1;protein_coding;"adhesion G protein-coupled receptor B1 [Source:RGD Symbol;Acc:1305608]"
5.23568339749533;2.42790547839755;1.41715291034632;1.71322759927454;0.0866706760341415;0.180253473063801;Rab25;protein_coding;"RAB25	member RAS oncogene family [Source:RGD Symbol;Acc:1308447]"
89.1434630526952;2.4180762196009;0.272546092649173;8.87217349585524;7.17319101861247e-19;1.25752423071843e-17;Nrxn2;protein_coding;"neurexin 2 [Source:RGD Symbol;Acc:620211]"
7.24504912168074;2.40836472368627;1.2844060285549;1.87508051982281;0.0607816470492071;0.135680844653043;;protein_coding;
9.19744296642912;2.3998657388541;1.11169755128021;2.15873979041374;0.0308703599432084;0.0780476542085768;Adra2b;protein_coding;"adrenoceptor alpha 2B [Source:RGD Symbol;Acc:2057]"
2.0185207536227;2.39196284630125;2.27378432167448;1.05197437747294;0.292811305375545;0.458490217980915;;pseudogene;
3.06469473562373;2.37890127278582;2.05001993017763;1.16042836353288;0.24587444431378;0.404722244292724;Dlgap3;protein_coding;"DLG associated protein 3 [Source:RGD Symbol;Acc:708349]"
5.07795206272697;2.37421148551188;1.34934041074213;1.75953485614952;0.0784867052693049;0.166923833793026;Spats1;protein_coding;"spermatogenesis associated	serine-rich 1 [Source:RGD Symbol;Acc:631367]"
73.8841941534525;2.37276903618175;0.346994324622864;6.83806295322158;8.02711244820478e-12;9.03765410947172e-11;Svop;protein_coding;"SV2 related protein [Source:RGD Symbol;Acc:620277]"
7.03340256021732;2.37113971069934;1.11941198929853;2.11820110322848;0.0341580398042893;0.0849107501712563;Agrp;protein_coding;"agouti related neuropeptide [Source:RGD Symbol;Acc:2068]"
3.02902197166527;2.36592110412622;1.83722118947325;1.28777150932194;0.197825512661039;0.342545338814804;Eps8l3;protein_coding;"EPS8 like 3 [Source:RGD Symbol;Acc:11498829]"
10.0497270231683;2.3551235389449;0.973717051445473;2.41869394753716;0.0155763394584609;0.043659647616533;Krt222;protein_coding;"keratin 222 [Source:RGD Symbol;Acc:1560383]"
2.01083179387962;2.35420960029003;2.30397796441952;1.02180213380781;0.306874559243859;0.474263257718148;Mcoln2;protein_coding;"mucolipin TRP cation channel 2 [Source:RGD Symbol;Acc:1308884]"
7.03738304346757;2.3541029121912;1.23636643379342;1.9040495178831;0.0569037354258043;0.128549769059346;Palm3;protein_coding;"paralemmin 3 [Source:RGD Symbol;Acc:2323602]"
4.00537474551883;2.35119800174372;1.70032902874454;1.38279001416553;0.166729261757483;0.301705717719821;Lrrc70;protein_coding;"leucine rich repeat containing 70 [Source:RGD Symbol;Acc:41272581]"
3.00450658697006;2.34836792656859;1.84686563451582;1.2715423811458;0.20353576010603;0.349698319155556;;lncRNA;"uncharacterized LOC102554318 [Source:RGD Symbol;Acc:7589793]"
1.99281470940711;2.34335909633624;2.17008456593534;1.07984690233775;0.280210361274137;0.444544856292201;Acer1;protein_coding;"alkaline ceramidase 1 [Source:RGD Symbol;Acc:1588582]"
6.96902384183413;2.33824474877365;1.29239114900761;1.8092392156733;0.0704138476497413;0.152821964914697;;lncRNA;
1.990416920921;2.33726485002543;2.49985656333816;0.934959583002786;0.349809128826682;0.521367926486264;Efcab12;protein_coding;"EF-hand calcium binding domain 12 [Source:RGD Symbol;Acc:1586985]"
17.7208380792773;2.32753173577441;0.64018170384871;3.63573610707946;0.000277187979683996;0.00122834334459223;Ppp1r3g;protein_coding;"protein phosphatase 1	regulatory subunit 3G [Source:RGD Symbol;Acc:1308930]"
3.92733583949041;2.32213930584855;1.71365285750899;1.35508151238056;0.1753915882284;0.313651566985673;;protein_coding;"histone cluster 1	H2ao [Source:NCBI gene (formerly Entrezgene);Acc:364723]"
16.5653154414458;2.31331114506075;0.759204256613692;3.0470207785437;0.00231121732563464;0.00824161884255062;Cpa6;protein_coding;"carboxypeptidase A6 [Source:RGD Symbol;Acc:1311764]"
1.03426349238934;2.31223821385535;3.82396787475225;0.604669884682324;0.54539836192306;NA;;snoRNA;
1.03857730600676;2.31222472372515;3.81566679131727;0.605981824457714;0.544526822611076;NA;Adamts3;protein_coding;"ADAM metallopeptidase with thrombospondin type 1	motif 3 [Source:RGD Symbol;Acc:1310750]"
145.004528126642;2.31134225742812;0.216060087819835;10.6976826712922;1.04355339688439e-26;2.5921618650799e-25;Rassf2;protein_coding;"Ras association domain family member 2 [Source:RGD Symbol;Acc:1305551]"
4.89606674824998;2.30875350741857;1.35993197810026;1.69769778532875;0.0895648159844914;0.184985708020276;Tmem184a;protein_coding;"transmembrane protein 184A [Source:RGD Symbol;Acc:1306702]"
9.7313312910673;2.30208688741799;1.01631109094895;2.26513998314088;0.0235040907107054;0.0621749860449724;Rpl9;protein_coding;"ribosomal protein L9 [Source:RGD Symbol;Acc:62049]"
9.75060645959118;2.30018218561089;1.09159850470089;2.10716868491971;0.0351029603236279;0.0868774293012453;;lncRNA;
16.3021473785932;2.29410841317704;0.765623691363311;2.99639162039516;0.00273195331584552;0.00956869506566647;Foxp3;protein_coding;"forkhead box P3 [Source:MGI Symbol;Acc:MGI:1891436]"
1.02259660503379;2.28792288959728;3.48202200604628;0.657067326290433;0.511137626844833;NA;;lncRNA;
1.01691595417084;2.284410132393;3.22329396961837;0.708719140706693;0.478498784433175;NA;;protein_coding;
9.64904377019656;2.28244246710081;0.995264677533984;2.29330199154272;0.0218306246606715;0.0583660680403965;;protein_coding;"trophinin [Source:NCBI gene (formerly Entrezgene);Acc:100912141]"
5.76678629146572;2.27900394811964;1.38337972617898;1.64741748414548;0.0994722640299317;0.200767286846186;Gfra2;protein_coding;"GDNF family receptor alpha 2 [Source:RGD Symbol;Acc:61809]"
1.01238916855447;2.27204059288465;3.86596200147726;0.587703808784581;0.556731118603427;NA;Stoml3;protein_coding;"stomatin (Epb7.2)-like 3 [Source:MGI Symbol;Acc:MGI:2388072]"
1.01238916855447;2.27204059288465;3.86596200147726;0.587703808784581;0.556731118603427;NA;Tnfrsf17;protein_coding;"TNF receptor superfamily member 17 [Source:RGD Symbol;Acc:1304703]"
1.01238916855447;2.27204059288465;3.86596200147726;0.587703808784581;0.556731118603427;NA;;lncRNA;
5.745312722529;2.2711186983491;1.23204932821695;1.84336669509484;0.0652754893323248;0.143587208304005;AABR07001942.1;lncRNA;
7.56927551217831;2.26543442048633;1.01033888060567;2.24225204431236;0.0249450872310701;0.0653058092920369;Rflna;protein_coding;"refilin A [Source:RGD Symbol;Acc:1588777]"
1.0083164015554;2.26542743911139;3.21687981095605;0.704231296237987;0.481288744052996;NA;;processed_pseudogene;
13.3746563548746;2.26490779378646;0.877666294231259;2.58060245525354;0.00986280852906065;0.0295548846238649;Spon1;protein_coding;"spondin 1 [Source:RGD Symbol;Acc:619918]"
2.85600500115957;2.26271236196295;1.78973019711037;1.26427567999704;0.206131095502951;0.353409810641106;AC094647.1;protein_coding;"similar to Aldo-keto reductase family 1	member B8 [Source:RGD Symbol;Acc:1565695]"
8.58118324725987;2.26100697245781;1.16049679646629;1.94830953376397;0.0513779370788048;0.118133523824152;;lncRNA;
1.00524906681528;2.26062820306078;3.5354987249386;0.639408575405452;0.522557171776775;NA;;pseudogene;
1.00160479945187;2.26062638251733;3.54197701201668;0.638238581122299;0.523318386116156;NA;;protein_coding;
7.57194464765806;2.25345019271485;1.22025229110661;1.8467084300012;0.0647894092705193;0.142716545585113;AC121639.1;protein_coding;
202.400705939353;2.25295010231133;0.175469967920095;12.8395196569322;9.84836187010254e-38;3.39961390575787e-36;Efemp1;protein_coding;"EGF containing fibulin extracellular matrix protein 1 [Source:RGD Symbol;Acc:1308528]"
5.66066467865515;2.24960220206911;1.37689396751101;1.63382384929442;0.102295843069846;0.205643436961303;Katnal2;protein_coding;"katanin catalytic subunit A1 like 2 [Source:RGD Symbol;Acc:1564708]"
0.998778511330095;2.24921757815028;3.52200058563972;0.638619308389964;0.523070617287008;NA;AC141966.1;protein_coding;
0.994464697712675;2.2492111214604;3.52979319646136;0.637207619901144;0.523989614951478;NA;U6;snRNA;"U6 spliceosomal RNA [Source:RGD Symbol;Acc:41057256]"
0.996072581576549;2.24620039658025;3.25354967847318;0.690384539520644;0.489952396636099;NA;AABR07065776.1;protein_coding;"similar to Brix domain containing 1 [Source:RGD Symbol;Acc:1560842]"
11.3119162185153;2.24563702863129;1.05360323529047;2.13138774959455;0.033057211264997;0.0827393976676006;Apol3;protein_coding;"apolipoprotein L	3 [Source:RGD Symbol;Acc:1306480]"
2.82775273547023;2.24324514452665;1.91162137445176;1.1734777474802;0.240604275353052;0.398065174286524;;lncRNA;"uncharacterized LOC108350369 [Source:RGD Symbol;Acc:11373432]"
12.9317386099012;2.23783346302619;0.937442935205228;2.38716766534304;0.0169787459163021;0.0469838159985194;Rapgef5;protein_coding;"Rap guanine nucleotide exchange factor 5 [Source:RGD Symbol;Acc:1561668]"
0.990968863336893;2.237707139337;3.53556508816799;0.632913574926293;0.526790082489234;NA;Fcgr1a;protein_coding;"Fc fragment of IgG receptor Ia [Source:RGD Symbol;Acc:1309912]"
0.987324595973481;2.2376979815019;3.54223562023134;0.631719123573084;0.527570429627078;NA;;protein_coding;
1.87998588755508;2.23379246830604;2.39431990863459;0.932954890551744;0.350843259581983;NA;AC133055.1;snoRNA;
4.6686903830593;2.23037754731491;1.70873409222149;1.30528065043476;0.191797300345316;0.33455619945627;SNORD63;snoRNA;"small nucleolar RNA SNORD63 [Source:RGD Symbol;Acc:41184218]"
1.85516458734831;2.21729212944523;2.87435070889716;0.77140625971003;0.440466165921317;NA;U6;snRNA;"U6 spliceosomal RNA [Source:RFAM;Acc:RF00026]"
4.63631208665175;2.21473766189412;1.55049491168918;1.42840692039504;0.153174768427649;0.281807909122604;Il2ra;protein_coding;"interleukin 2 receptor subunit alpha [Source:RGD Symbol;Acc:2895]"
0.976688659858506;2.21361852832478;3.93607101726004;0.562392934125898;0.573848332162967;NA;Fer1l4;protein_coding;"fer-1-like family member 4 [Source:RGD Symbol;Acc:1308250]"
0.973044392495094;2.21360411151522;3.94413370168213;0.561239622929401;0.574634194968422;NA;;processed_pseudogene;
0.973044392495094;2.21360411151522;3.94413370168213;0.561239622929401;0.574634194968422;NA;Mir450b-2;miRNA;"microRNA mir-450b-2 [Source:RGD Symbol;Acc:14398590]"
1.85650367985633;2.21276719173906;2.87328300789612;0.77011807944366;0.441229852382259;NA;U6;snRNA;"U6 spliceosomal RNA [Source:RGD Symbol;Acc:41015825]"
11.9354836865828;2.20896835344623;0.794522446814299;2.78024662777403;0.00543176286477596;0.0175016500927789;Ush2a;protein_coding;"usherin [Source:RGD Symbol;Acc:628777]"
5.54133755658042;2.20716277993986;1.28742364929707;1.71440285499258;0.0864547645608643;0.179960918597288;Nt5c1b;protein_coding;"5'-nucleotidase	cytosolic IB [Source:RGD Symbol;Acc:1309705]"
3.6753237312363;2.20167510622189;1.63376709026314;1.34760647300545;0.177784987546539;0.316848654620412;;lncRNA;
1.82897422414014;2.18899144504045;2.60563945155817;0.840097598204324;0.400853666658989;NA;;lncRNA;
5.40816062653696;2.1850535433558;1.51633699767313;1.44100786745217;0.149582460147534;0.276964117207477;;protein_coding;"similar to spermatogenesis associated glutamate (E)-rich protein 4d [Source:NCBI gene (formerly Entrezgene);Acc:501467]"
11.8421415805888;2.18471737754664;0.896275917164788;2.43755001747409;0.0147871683643167;0.0417270811992905;Chadl;protein_coding;"chondroadherin-like [Source:RGD Symbol;Acc:6504353]"
1.81539131165327;2.18229094125859;2.62981842692999;0.829825709224406;0.406637332864663;NA;Mesp2;protein_coding;"mesoderm posterior bHLH transcription factor 2 [Source:RGD Symbol;Acc:1305959]"
2.73567467258177;2.18018954419195;2.14239280462055;1.01764230139771;0.308847976648385;0.476653099654062;;lncRNA;
3.61750785208711;2.17615727964861;1.90317661911916;1.14343422349093;0.252858349972173;0.413292443154752;RGD1565622;protein_coding;"RGD1565622 [Source:RGD Symbol;Acc:1565622]"
10.6675023515403;2.17431029131697;1.06079306393535;2.04970259067368;0.0403934620628515;0.0970532924592794;;protein_coding;"sodium/nucleoside cotransporter 2-like [Source:RGD Symbol;Acc:41172918]"
6.26603167241305;2.17317875172565;1.19720846283109;1.81520496989025;0.069492416236636;0.151275256597118;St8sia4;protein_coding;"ST8 alpha-N-acetyl-neuraminide alpha-2	8-sialyltransferase 4 [Source:RGD Symbol;Acc:621845]"
53.2056227134362;2.16996323304025;0.463897884647581;4.67767434354385;2.90146855068894e-06;1.79513623339373e-05;Clcnka;protein_coding;"chloride voltage-gated channel Ka [Source:RGD Symbol;Acc:68435]"
2.68615020478059;2.16573348245478;1.81378022621236;1.19404404742982;0.232460738409843;0.387480852494782;;protein_coding;
2.70097959614476;2.15992610666439;1.97010907039145;1.09634849111944;0.27292629615634;0.436254730785702;;lncRNA;
1.79090367169557;2.15898579645138;2.91740204025167;0.740037117498257;0.459277472536468;NA;;protein_coding;"similar to protein expressed in prostate	ovary	testis	and placenta 8 isoform 2 [Source:RGD Symbol;Acc:1597699]"
45.6588415409259;2.15867216745228;0.482146289825792;4.47721410079137;7.56233999467019e-06;4.3778940591552e-05;Pomc;protein_coding;"proopiomelanocortin [Source:RGD Symbol;Acc:3366]"
23.1053302516286;2.13971072059289;1.36564575883928;1.56681240852058;0.117158546132425;0.228662669544072;Tbata;protein_coding;"thymus	brain and testes associated [Source:RGD Symbol;Acc:1561665]"
3.56076666715216;2.13908448694601;1.70288865815441;1.25615052792961;0.20906139951345;0.357014977527955;;lncRNA;
2.66324270394926;2.13711587324398;2.00842732074964;1.06407428895476;0.287295047176258;0.452308809878566;Kprp;protein_coding;"keratinocyte proline-rich protein [Source:RGD Symbol;Acc:1303244]"
5.30509284741845;2.13354212725939;1.39173776212977;1.53300584730448;0.125274414193679;0.241268174672791;;lncRNA;"uncharacterized LOC102547183 [Source:RGD Symbol;Acc:7677078]"
3.48557517516507;2.13039593431928;1.66385176915594;1.28040007758625;0.20040446670309;0.345822673834584;;protein_coding;
26.2383870164895;2.11599334995697;0.564783014197309;3.74655982344707;0.000179276264269456;0.000825706524456461;Ccdc89;protein_coding;"coiled-coil domain containing 89 [Source:RGD Symbol;Acc:1305335]"
3.50668766899711;2.11459068130722;1.70162529665899;1.24268879021666;0.213982536306336;0.363041712894273;Cdh4;protein_coding;"cadherin 4 [Source:RGD Symbol;Acc:621091]"
7.8116096488583;2.09906799360179;1.11364559408849;1.88486175920253;0.0594485041866886;0.133291396423402;;protein_coding;
6.02447027301248;2.09886852366283;1.19933175429123;1.75003164566688;0.0801128532722541;0.169499480536343;;lncRNA;"uncharacterized LOC108348724 [Source:RGD Symbol;Acc:11443130]"
19.9130263620003;2.09137426406445;0.743359272631191;2.81340980204879;0.00490191361240299;0.0159602951573028;Ccr10;protein_coding;"C-C motif chemokine receptor 10 [Source:RGD Symbol;Acc:1310716]"
23.9352101403838;2.08559077159516;0.605370329387558;3.44514864761396;0.000570745429071649;0.00236052864958437;Tc2n;protein_coding;"tandem C2 domains	nuclear [Source:RGD Symbol;Acc:1563876]"
7.72447526604781;2.08434801743499;1.11308000018042;1.87259497708802;0.0611243354764808;0.13626898754299;;protein_coding;"similar to aquaporin 10 [Source:RGD Symbol;Acc:1596307]"
6.87106391113899;2.08234763841817;1.28195410148969;1.62435428538228;0.104300217664163;0.208949891603854;Vsnl1;protein_coding;"visinin-like 1 [Source:RGD Symbol;Acc:3966]"
8.56612489421446;2.07669070313072;1.04293950458918;1.99118999135884;0.0464600037853476;0.108940249772309;;lncRNA;"uncharacterized LOC102554935 [Source:RGD Symbol;Acc:7607069]"
341.254138724136;2.07655086466841;0.149495487754624;13.8903915820976;7.24382121948642e-44;2.91528978020773e-42;Mfrp;protein_coding;"membrane frizzled-related protein [Source:RGD Symbol;Acc:1307477]"
1.70095460593737;2.07403305331237;2.3484331120077;0.88315611064573;0.377151931174629;NA;RGD1564606;protein_coding;"similar to 60S ribosomal protein L23a [Source:RGD Symbol;Acc:1564606]"
26.3394493972093;2.06809657347839;0.504939222786807;4.0957336648644;4.20833520788792e-05;0.00021632160899742;Tchh;protein_coding;"trichohyalin [Source:RGD Symbol;Acc:1309635]"
10.2142747256116;2.06620060030065;1.00831781540051;2.04915609814941;0.0404468534261311;0.0971397532721685;Fcgr2a;protein_coding;"Fc fragment of IgG receptor IIa [Source:RGD Symbol;Acc:71069]"
214.739160743984;2.06389729254611;0.445059555790088;4.63735081225747;3.52903156755619e-06;2.14925596595219e-05;Mdk;protein_coding;"midkine [Source:RGD Symbol;Acc:69073]"
361.594862658953;2.05848180367761;0.137568678245124;14.9633029112176;1.27535949096679e-50;5.94765141999054e-49;Hopx;protein_coding;"HOP homeobox [Source:RGD Symbol;Acc:621841]"
25.3049167835822;2.05842545303433;0.516952910955812;3.98184323834918;6.83828779469787e-05;0.00033911911806526;Morc1;protein_coding;"MORC family CW-type zinc finger 1 [Source:RGD Symbol;Acc:1565610]"
20.2297538178177;2.05837182737305;0.582092969807453;3.53615648038821;0.000405994133406229;0.00173573896360753;Ryr1;protein_coding;"ryanodine receptor 1 [Source:RGD Symbol;Acc:1586637]"
1.67987018672473;2.05691098461905;2.3923891674817;0.859772737887879;0.389914329915539;NA;U6;snRNA;"U6 spliceosomal RNA [Source:RGD Symbol;Acc:41185192]"
2.53819780685589;2.05241424905707;1.87433829810089;1.09500736934021;0.27351340797321;0.436776180492892;;lncRNA;
119.072807193586;2.04801067827666;0.265445678248292;7.71536644254948;1.20635127016033e-14;1.65682797087976e-13;Alox5ap;protein_coding;"arachidonate 5-lipoxygenase activating protein [Source:RGD Symbol;Acc:2097]"
6.75408131383123;2.04607854818235;1.18403183465041;1.72806041890458;0.0839773927916893;0.17584287185906;Cacna2d3;protein_coding;"calcium voltage-gated channel auxiliary subunit alpha2delta 3 [Source:RGD Symbol;Acc:631361]"
5.8754198291981;2.0454429868924;1.24677544241861;1.64058652208007;0.100883274632717;0.203418870078785;Cyp11a1;protein_coding;"cytochrome P450	family 11	subfamily a	polypeptide 1 [Source:RGD Symbol;Acc:69325]"
9.27617144252796;2.0450871466712;1.17751000289526;1.73678961676991;0.0824243124699444;0.173407353414857;;lncRNA;
5.04987159025454;2.04408888426303;1.32380931849648;1.54409615924491;0.122565039175215;0.2371139225643;Pde1c;protein_coding;"phosphodiesterase 1C [Source:RGD Symbol;Acc:68332]"
5.04884063901396;2.04390141460197;1.30079278568908;1.57127363949765;0.116119101476497;0.22716358926379;Igsf11;protein_coding;"immunoglobulin superfamily	member 11 [Source:RGD Symbol;Acc:1308758]"
2.52221710588291;2.04383501167737;2.00617548074334;1.01877180301301;0.308311315109318;0.476044271655465;Il12rb1;protein_coding;"interleukin 12 receptor subunit beta 1 [Source:RGD Symbol;Acc:620025]"
2.52729307938506;2.04170969613903;1.99666144298178;1.02256178848728;0.306515084245736;0.473838000198744;Tmem121b;protein_coding;"transmembrane protein 121B [Source:RGD Symbol;Acc:1565302]"
4.19655507473233;2.04105879724563;1.56152667214856;1.30709185673867;0.191181516594601;0.333864707502536;Fam47e;protein_coding;"family with sequence similarity 47	member E [Source:RGD Symbol;Acc:1585459]"
9.24804837978069;2.04091614764953;1.04969552006546;1.94429347237975;0.0518600713743836;0.119018686079497;Cfap52;protein_coding;"cilia and flagella associated protein 52 [Source:RGD Symbol;Acc:1308151]"
2.51948343139185;2.03889941162125;1.88421857649896;1.08209282991451;0.279211281483088;0.443464118640533;;protein_coding;"similar to solute carrier family 25	member 5 [Source:RGD Symbol;Acc:1585105]"
8.38107301254867;2.0381980916577;1.16393590197175;1.75112571766618;0.0799242571736932;0.169228773694444;Igdcc3;protein_coding;"immunoglobulin superfamily	DCC subclass	member 3 [Source:RGD Symbol;Acc:1307338]"
2.51404605290314;2.0380350902277;2.25880730991327;0.902261596765398;0.366917920686658;0.538996211997545;Tlr1;protein_coding;"toll-like receptor 1 [Source:RGD Symbol;Acc:1309975]"
3.35375191120097;2.03585746547033;1.62932489930131;1.24950982234627;0.211478663195319;0.360070759607041;;lncRNA;
11.6577396938035;2.03552916275018;0.796490234876386;2.55562350122985;0.0105997738797895;0.0314090998752983;Trim63;protein_coding;"tripartite motif containing 63 [Source:RGD Symbol;Acc:619964]"
3.3533905062144;2.0338074690078;1.74733426242744;1.16394871475958;0.244444795980676;0.402883911627139;RGD1565057;protein_coding;"similar to hypothetical protein FLJ32871 [Source:RGD Symbol;Acc:1565057]"
15.9182482026849;2.03258836252741;0.799407142627663;2.54261971671439;0.0110024902855593;0.0324017049007624;Akr1c12;protein_coding;"aldo-keto reductase family 1	member C12 [Source:RGD Symbol;Acc:1359406]"
5.84539997136508;2.03258023412962;1.36282423353138;1.49144708768699;0.135844153280865;0.257565437624943;;lncRNA;
105.677412610398;2.02978455025282;0.267857736519365;7.57784552586956;3.51340359536402e-14;4.69444557011847e-13;Akr1c14;protein_coding;"aldo-keto reductase family 1	member C14 [Source:RGD Symbol;Acc:708361]"
98.6370574560006;2.02942783927638;0.272226839290443;7.45491460197704;8.99260580544545e-14;1.17804543344889e-12;Pdgfd;protein_coding;"platelet derived growth factor D [Source:RGD Symbol;Acc:621880]"
1.67260972661731;2.02899164502078;2.72749623318825;0.743902638739497;0.456935378884659;NA;;protein_coding;
4.15167808079763;2.02306196183473;1.6627362706403;1.21670646004232;0.22371592030724;0.375822991951014;Marchf4;protein_coding;"membrane associated ring-CH-type finger 4 [Source:RGD Symbol;Acc:1590797]"
62.8791802522578;2.0199427807589;0.396847005232974;5.08997864195312;3.58103846779387e-07;2.52224425863714e-06;Lrrc4;protein_coding;"leucine rich repeat containing 4 [Source:RGD Symbol;Acc:1560026]"
9.88095212424439;2.01825925645199;0.857997404827743;2.35229063059601;0.0186581903121939;0.0509501585722966;Adgrb2;protein_coding;"adhesion G protein-coupled receptor B2 [Source:RGD Symbol;Acc:1309431]"
2.49056161944851;2.01782664683056;2.03360591665025;0.992240743552868;0.321080101629098;0.490512187377896;Hpn;protein_coding;"hepsin [Source:RGD Symbol;Acc:61982]"
1.62114148894731;2.01462656415279;3.05225164549475;0.660046024424776;0.50922429464726;NA;AABR07071195.1;protein_coding;"60S ribosomal protein L31-like [Source:RGD Symbol;Acc:7748306]"
16.2925592106875;2.01126859362854;0.803162578473488;2.50418613557819;0.0122733446234303;0.0355195048721642;Sbspon;protein_coding;"somatomedin B and thrombospondin	type 1 domain containing [Source:RGD Symbol;Acc:1559717]"
3.29626969230085;2.00408476793844;1.99584650376804;1.0041277042873;0.315317063340553;0.484004609374488;Pdia2;protein_coding;"protein disulfide isomerase family A	member 2 [Source:RGD Symbol;Acc:1305164]"
8.22313276896156;2.00254419227734;1.03060634656176;1.94307380209533;0.0520072418512241;0.119274690831944;Nrg2;protein_coding;"neuregulin 2 [Source:RGD Symbol;Acc:1303302]"
5.76754662247999;2.00131132612238;1.2890358055948;1.55256457379701;0.120527194601173;0.234118377075397;;protein_coding;
4.91119051695517;1.99340023498091;1.47255040552508;1.35370594276541;0.17583021142323;0.314237659231555;;lncRNA;
0.859546024389054;1.98988602717368;3.97076835247515;0.501133748064981;0.616276997083929;NA;RGD1560986;pseudogene;"similar to Gene model 1082 [Source:RGD Symbol;Acc:1560986]"
0.863859838006475;1.98988602717368;3.97076835247515;0.501133748064981;0.616276997083929;NA;;lncRNA;
10.5624726291566;1.98962412248198;0.836948014423136;2.37723740088365;0.0174428578640484;0.0480388758611446;;lncRNA;
4.90943452998555;1.98788188251516;1.581562576705;1.25691004061103;0.208786212338429;0.356680101453046;Klk6;protein_coding;"kallikrein related-peptidase 6 [Source:RGD Symbol;Acc:3419]"
322.97577774766;1.98519919598177;0.13829786111873;14.3545184279999;9.98164576293529e-47;4.27398243895301e-45;Casp4;protein_coding;"caspase 4 [Source:RGD Symbol;Acc:621757]"
2.44465367427323;1.98415944335168;2.52049667696151;0.787209704137998;0.431159117445351;0.603046444801176;;lncRNA;"uncharacterized LOC120096312 [Source:RGD Symbol;Acc:41208252]"
4.8474507145688;1.98143127173404;1.23527284755072;1.60404341086488;0.108704484110262;0.215606026889469;AABR07041140.1;protein_coding;
3.98626873169647;1.98062106790594;1.63763704152781;1.20943836618286;0.226494476423219;0.379538637201235;;protein_coding;"DNA-directed RNA polymerase II subunit GRINL1A-like [Source:RGD Symbol;Acc:41078009]"
0.85808657351281;1.97981787657984;3.83535052601196;0.516202590389693;0.605712921272627;NA;;lncRNA;
8.07105623619264;1.97617635659802;1.16736984433176;1.69284513061004;0.0904849497224156;0.18649501763544;RT1-Ba;protein_coding;"RT1 class II	locus Ba [Source:RGD Symbol;Acc:1595867]"
3.18386904020259;1.97576220905734;1.77462909075847;1.1133381163119;0.26556324200114;0.428288199362594;AC097129.1;protein_coding;"cilia and flagella associated protein 92 [Source:RGD Symbol;Acc:2323785]"
66.9391738056329;1.97404952188661;0.331749971279588;5.95041354268256;2.67465828056262e-09;2.37052032467863e-08;Wasf3;protein_coding;"WASP family member 3 [Source:RGD Symbol;Acc:1592807]"
3.25009957458767;1.97362067804462;1.98122311579094;0.996162755377861;0.319171072461853;0.488130272691728;;lncRNA;
0.852982855273154;1.96993715557203;3.82973518611302;0.514379470078037;0.606986709877011;NA;Impdh2;protein_coding;"inosine monophosphate dehydrogenase 2 [Source:RGD Symbol;Acc:735092]"
0.853652401527162;1.96993535992727;3.8281531426183;0.514591576286813;0.606838452751155;NA;U6;snRNA;"U6 spliceosomal RNA [Source:RGD Symbol;Acc:41005833]"
0.850946471773616;1.96593055436348;3.85157370328476;0.510422675460389;0.609755374155885;NA;;lncRNA;
0.851616018027625;1.96592900602154;3.84998935788829;0.510632322137078;0.609608538627735;NA;;pseudogene;
4.03132000748232;1.96276623231018;1.60698084227076;1.22139989518274;0.221934646870771;0.373580319516433;Hist1h2ak;protein_coding;"histone cluster 1	H2ak [Source:RGD Symbol;Acc:1589461]"
4.83089341085442;1.96166613201526;1.47563500647698;1.32937082910405;0.18372565691328;0.324679299502261;Spaca5;protein_coding;"sperm acrosome associated 5 [Source:RGD Symbol;Acc:1584964]"
3.22664288587055;1.96164130027999;1.8499157411082;1.06039494485563;0.288964961014841;0.454258345287368;Rab33a;protein_coding;"RAB33A	member RAS oncogene family [Source:RGD Symbol;Acc:1563280]"
0.847879137033497;1.96002968230073;3.85862287179304;0.507960935137965;0.6114807395677;NA;AABR07041972.1;protein_coding;
3.14102842976743;1.95458237820101;2.0095833811859;0.972630643993269;0.330736906745808;0.501058482738061;Hsbp1l1;protein_coding;"heat shock factor binding protein 1-like 1 [Source:RGD Symbol;Acc:2301798]"
4.78607190639475;1.95135812903399;1.55955967353331;1.25122376665013;0.21085284947232;0.359334121118239;Clcn1;protein_coding;"chloride voltage-gated channel 1 [Source:RGD Symbol;Acc:2360]"
3.98817348153561;1.95066009595068;1.6171668692473;1.20622066469776;0.22773241809253;0.381155267790177;Ces2g;protein_coding;"carboxylesterase 2G [Source:RGD Symbol;Acc:1308358]"
0.843444965047849;1.9500545870888;3.97254527565974;0.490882910520118;0.623509264714094;NA;RNaseP_nuc;ribozyme;"Nuclear RNase P [Source:RGD Symbol;Acc:15013189]"
0.843444965047849;1.9500545870888;3.97254527565974;0.490882910520118;0.623509264714094;NA;;protein_coding;
5.59084826045519;1.94967365333053;1.3922220696185;1.40040421415298;0.161392308792345;0.293730843983198;Gm25394;snoRNA;"small nucleolar RNA SNORA84 [Source:RGD Symbol;Acc:41003373]"
0.349434936000577;1.94873728313831;4.03400993683619;0.483076966505113;0.629041088042587;NA;Cbln1;protein_coding;"cerebellin 1 precursor [Source:RGD Symbol;Acc:1562813]"
0.349434936000577;1.94873728313831;4.03400993683619;0.483076966505113;0.629041088042587;NA;Slc39a7;protein_coding;"solute carrier family 39 member 7 [Source:RGD Symbol;Acc:1593280]"
0.349434936000577;1.94873728313831;4.03400993683619;0.483076966505113;0.629041088042587;NA;Ccn6;protein_coding;"cellular communication network factor 6 [Source:RGD Symbol;Acc:1564120]"
0.349434936000577;1.94873728313831;4.03400993683619;0.483076966505113;0.629041088042587;NA;AABR07011057.1;protein_coding;"similar to RalA binding protein 1 [Source:RGD Symbol;Acc:1565198]"
0.349434936000577;1.94873728313831;4.03400993683619;0.483076966505113;0.629041088042587;NA;Kl;protein_coding;"Klotho [Source:RGD Symbol;Acc:620396]"
0.349434936000577;1.94873728313831;4.03400993683619;0.483076966505113;0.629041088042587;NA;Grifin;protein_coding;"galectin-related inter-fiber protein [Source:RGD Symbol;Acc:71055]"
0.349434936000577;1.94873728313831;4.03400993683619;0.483076966505113;0.629041088042587;NA;Slc5a4b;protein_coding;"solute carrier family 5 (neutral amino acid transporters	system A)	member 4b [Source:RGD Symbol;Acc:1309867]"
0.349434936000577;1.94873728313831;4.03400993683619;0.483076966505113;0.629041088042587;NA;Fbxo40;protein_coding;"F-box protein 40 [Source:RGD Symbol;Acc:1309781]"
0.349434936000577;1.94873728313831;4.03400993683619;0.483076966505113;0.629041088042587;NA;Scgb3a1;protein_coding;"secretoglobin	family 3A	member 1 [Source:RGD Symbol;Acc:727901]"
0.349434936000577;1.94873728313831;4.03400993683619;0.483076966505113;0.629041088042587;NA;Rgs5;protein_coding;"regulator of G-protein signaling 5 [Source:RGD Symbol;Acc:3568]"
0.349434936000577;1.94873728313831;4.03400993683619;0.483076966505113;0.629041088042587;NA;Slc30a3;protein_coding;"solute carrier family 30 member 3 [Source:RGD Symbol;Acc:1359689]"
0.349434936000577;1.94873728313831;4.03400993683619;0.483076966505113;0.629041088042587;NA;Ikzf3;protein_coding;"IKAROS family zinc finger 3 [Source:RGD Symbol;Acc:1307024]"
0.349434936000577;1.94873728313831;4.03400993683619;0.483076966505113;0.629041088042587;NA;RGD1306233;protein_coding;"similar to hypothetical protein MGC29761 [Source:RGD Symbol;Acc:1306233]"
0.349434936000577;1.94873728313831;4.03400993683619;0.483076966505113;0.629041088042587;NA;Slc5a7;protein_coding;"solute carrier family 5 member 7 [Source:RGD Symbol;Acc:69270]"
0.349434936000577;1.94873728313831;4.03400993683619;0.483076966505113;0.629041088042587;NA;Rims4;protein_coding;"regulating synaptic membrane exocytosis 4 [Source:RGD Symbol;Acc:628695]"
0.349434936000577;1.94873728313831;4.03400993683619;0.483076966505113;0.629041088042587;NA;Mep1a;protein_coding;"meprin A subunit alpha [Source:RGD Symbol;Acc:3080]"
0.349434936000577;1.94873728313831;4.03400993683619;0.483076966505113;0.629041088042587;NA;Impg1;protein_coding;"interphotoreceptor matrix proteoglycan 1 [Source:RGD Symbol;Acc:620499]"
0.349434936000577;1.94873728313831;4.03400993683619;0.483076966505113;0.629041088042587;NA;Clca2;protein_coding;"chloride channel accessory 2 [Source:RGD Symbol;Acc:1304894]"
0.349434936000577;1.94873728313831;4.03400993683619;0.483076966505113;0.629041088042587;NA;AABR07042875.1;protein_coding;"small nuclear ribonucleoprotein Sm D3 pseudogene [Source:RGD Symbol;Acc:9444094]"
0.349434936000577;1.94873728313831;4.03400993683619;0.483076966505113;0.629041088042587;NA;Foxh1;protein_coding;"forkhead box H1 [Source:RGD Symbol;Acc:1311275]"
0.349434936000577;1.94873728313831;4.03400993683619;0.483076966505113;0.629041088042587;NA;Dnah6;protein_coding;"dynein	axonemal	heavy chain 6 [Source:RGD Symbol;Acc:621797]"
0.349434936000577;1.94873728313831;4.03400993683619;0.483076966505113;0.629041088042587;NA;Adad2;protein_coding;"adenosine deaminase domain containing 2 [Source:RGD Symbol;Acc:1586236]"
0.349434936000577;1.94873728313831;4.03400993683619;0.483076966505113;0.629041088042587;NA;Sox18;protein_coding;"SRY-box transcription factor 18 [Source:RGD Symbol;Acc:1311718]"
0.349434936000577;1.94873728313831;4.03400993683619;0.483076966505113;0.629041088042587;NA;Ccl17;protein_coding;"C-C motif chemokine ligand 17 [Source:RGD Symbol;Acc:619924]"
0.349434936000577;1.94873728313831;4.03400993683619;0.483076966505113;0.629041088042587;NA;Prl7d1;protein_coding;"prolactin family 7	subfamily d	member 1 [Source:RGD Symbol;Acc:621307]"
0.349434936000577;1.94873728313831;4.03400993683619;0.483076966505113;0.629041088042587;NA;Myt1;protein_coding;"myelin transcription factor 1 [Source:RGD Symbol;Acc:1304899]"
0.349434936000577;1.94873728313831;4.03400993683619;0.483076966505113;0.629041088042587;NA;2810459M11Rik;protein_coding;"RIKEN cDNA 2810459M11 gene [Source:MGI Symbol;Acc:MGI:1920042]"
0.349434936000577;1.94873728313831;4.03400993683619;0.483076966505113;0.629041088042587;NA;Caly;protein_coding;"calcyon neuron-specific vesicular protein [Source:RGD Symbol;Acc:621719]"
0.349434936000577;1.94873728313831;4.03400993683619;0.483076966505113;0.629041088042587;NA;Ocstamp;protein_coding;"osteoclast stimulatory transmembrane protein [Source:RGD Symbol;Acc:1308620]"
0.349434936000577;1.94873728313831;4.03400993683619;0.483076966505113;0.629041088042587;NA;Disc1;protein_coding;"DISC1 scaffold protein [Source:RGD Symbol;Acc:631359]"
0.349434936000577;1.94873728313831;4.03400993683619;0.483076966505113;0.629041088042587;NA;Ddi1;protein_coding;"DNA-damage inducible 1 homolog 1 [Source:RGD Symbol;Acc:1559430]"
0.349434936000577;1.94873728313831;4.03400993683619;0.483076966505113;0.629041088042587;NA;AABR07022046.1;protein_coding;"similar to 60S ribosomal protein L27a (L29) [Source:RGD Symbol;Acc:1561704]"
0.349434936000577;1.94873728313831;4.03400993683619;0.483076966505113;0.629041088042587;NA;Ube2u;protein_coding;"ubiquitin conjugating enzyme E2 U [Source:RGD Symbol;Acc:1565480]"
0.349434936000577;1.94873728313831;4.03400993683619;0.483076966505113;0.629041088042587;NA;Myh6;protein_coding;"myosin heavy chain 6 [Source:RGD Symbol;Acc:62029]"
0.349434936000577;1.94873728313831;4.03400993683619;0.483076966505113;0.629041088042587;NA;Lrrd1;protein_coding;"leucine-rich repeats and death domain containing 1 [Source:RGD Symbol;Acc:1562785]"
0.349434936000577;1.94873728313831;4.03400993683619;0.483076966505113;0.629041088042587;NA;;protein_coding;"similar to Ac1591 [Source:RGD Symbol;Acc:1565933]"
0.349434936000577;1.94873728313831;4.03400993683619;0.483076966505113;0.629041088042587;NA;Rpl35a;protein_coding;"ribosomal protein L35a-like 1 [Source:RGD Symbol;Acc:628793]"
0.349434936000577;1.94873728313831;4.03400993683619;0.483076966505113;0.629041088042587;NA;Ribc2;protein_coding;"RIB43A domain with coiled-coils 2 [Source:RGD Symbol;Acc:1309033]"
0.349434936000577;1.94873728313831;4.03400993683619;0.483076966505113;0.629041088042587;NA;Mir107;miRNA;"microRNA 107 [Source:RGD Symbol;Acc:2325578]"
0.349434936000577;1.94873728313831;4.03400993683619;0.483076966505113;0.629041088042587;NA;Tmem132b;protein_coding;"transmembrane protein 132B [Source:RGD Symbol;Acc:1566191]"
0.349434936000577;1.94873728313831;4.03400993683619;0.483076966505113;0.629041088042587;NA;Scarna3;miRNA;"small Cajal body-specific RNA 3 [Source:RGD Symbol;Acc:7489043]"
0.349434936000577;1.94873728313831;4.03400993683619;0.483076966505113;0.629041088042587;NA;Erv3;protein_coding;"putative ERV-F(c)1 provirus ancestral Env polyprotein [Source:RGD Symbol;Acc:9302596]"
0.349434936000577;1.94873728313831;4.03400993683619;0.483076966505113;0.629041088042587;NA;Pnmt;protein_coding;"phenylethanolamine-N-methyltransferase [Source:RGD Symbol;Acc:3361]"
0.349434936000577;1.94873728313831;4.03400993683619;0.483076966505113;0.629041088042587;NA;Mir3566;miRNA;"microRNA 3566 [Source:RGD Symbol;Acc:4888554]"
0.349434936000577;1.94873728313831;4.03400993683619;0.483076966505113;0.629041088042587;NA;AABR07051395.1;protein_coding;"proline rich transmembrane protein 1B [Source:RGD Symbol;Acc:7582623]"
0.349434936000577;1.94873728313831;4.03400993683619;0.483076966505113;0.629041088042587;NA;Mir365-1;miRNA;"microRNA 365-1 [Source:RGD Symbol;Acc:15005184]"
0.349434936000577;1.94873728313831;4.03400993683619;0.483076966505113;0.629041088042587;NA;Dcm5;protein_coding;"Dcm5 protein [Source:RGD Symbol;Acc:628880]"
0.349434936000577;1.94873728313831;4.03400993683619;0.483076966505113;0.629041088042587;NA;AABR07007134.1;protein_coding;"similar to Gcsh protein [Source:RGD Symbol;Acc:1563099]"
0.349434936000577;1.94873728313831;4.03400993683619;0.483076966505113;0.629041088042587;NA;;lncRNA;"uncharacterized LOC108352225 [Source:RGD Symbol;Acc:11370322]"
0.349434936000577;1.94873728313831;4.03400993683619;0.483076966505113;0.629041088042587;NA;Ccdc83;protein_coding;"coiled-coil domain containing 83 [Source:RGD Symbol;Acc:1594161]"
0.349434936000577;1.94873728313831;4.03400993683619;0.483076966505113;0.629041088042587;NA;AABR07047531.1;snoRNA;"small nucleolar RNA SNORA17 [Source:RGD Symbol;Acc:40985493]"
0.349434936000577;1.94873728313831;4.03400993683619;0.483076966505113;0.629041088042587;NA;Grid1;protein_coding;"glutamate ionotropic receptor delta type subunit 1 [Source:RGD Symbol;Acc:68366]"
0.349434936000577;1.94873728313831;4.03400993683619;0.483076966505113;0.629041088042587;NA;Sftpd;protein_coding;"surfactant protein D [Source:RGD Symbol;Acc:3667]"
0.349434936000577;1.94873728313831;4.03400993683619;0.483076966505113;0.629041088042587;NA;AC114363.1;protein_coding;
0.349434936000577;1.94873728313831;4.03400993683619;0.483076966505113;0.629041088042587;NA;U6;snRNA;"U6 spliceosomal RNA [Source:RGD Symbol;Acc:15011895]"
0.349434936000577;1.94873728313831;4.03400993683619;0.483076966505113;0.629041088042587;NA;AABR07025140.1;protein_coding;"DEXD/H-box helicase 60 [Source:RGD Symbol;Acc:1560014]"
0.349434936000577;1.94873728313831;4.03400993683619;0.483076966505113;0.629041088042587;NA;AABR07027051.1;snoRNA;"small nucleolar RNA SNORA17 [Source:RGD Symbol;Acc:41372426]"
0.349434936000577;1.94873728313831;4.03400993683619;0.483076966505113;0.629041088042587;NA;AABR07069821.1;lncRNA;
0.349434936000577;1.94873728313831;4.03400993683619;0.483076966505113;0.629041088042587;NA;AABR07039446.2;protein_coding;"toll-like receptor 13 [Source:NCBI gene (formerly Entrezgene);Acc:317227]"
0.349434936000577;1.94873728313831;4.03400993683619;0.483076966505113;0.629041088042587;NA;;protein_coding;
0.349434936000577;1.94873728313831;4.03400993683619;0.483076966505113;0.629041088042587;NA;;pseudogene;
0.349434936000577;1.94873728313831;4.03400993683619;0.483076966505113;0.629041088042587;NA;;lncRNA;
0.349434936000577;1.94873728313831;4.03400993683619;0.483076966505113;0.629041088042587;NA;;pseudogene;
0.349434936000577;1.94873728313831;4.03400993683619;0.483076966505113;0.629041088042587;NA;;protein_coding;"olfactory receptor 143-like [Source:RGD Symbol;Acc:7594678]"
0.349434936000577;1.94873728313831;4.03400993683619;0.483076966505113;0.629041088042587;NA;;lncRNA;
0.349434936000577;1.94873728313831;4.03400993683619;0.483076966505113;0.629041088042587;NA;;pseudogene;
0.349434936000577;1.94873728313831;4.03400993683619;0.483076966505113;0.629041088042587;NA;;protein_coding;
0.349434936000577;1.94873728313831;4.03400993683619;0.483076966505113;0.629041088042587;NA;;lncRNA;
0.349434936000577;1.94873728313831;4.03400993683619;0.483076966505113;0.629041088042587;NA;;protein_coding;
0.349434936000577;1.94873728313831;4.03400993683619;0.483076966505113;0.629041088042587;NA;;protein_coding;"retinitis pigmentosa 1-like 1 protein-like [Source:NCBI gene (formerly Entrezgene);Acc:102548506]"
0.349434936000577;1.94873728313831;4.03400993683619;0.483076966505113;0.629041088042587;NA;;lncRNA;
0.349434936000577;1.94873728313831;4.03400993683619;0.483076966505113;0.629041088042587;NA;;lncRNA;
0.349434936000577;1.94873728313831;4.03400993683619;0.483076966505113;0.629041088042587;NA;;lncRNA;
0.349434936000577;1.94873728313831;4.03400993683619;0.483076966505113;0.629041088042587;NA;;protein_coding;
0.349434936000577;1.94873728313831;4.03400993683619;0.483076966505113;0.629041088042587;NA;;snoRNA;"small nucleolar RNA SNORA48 [Source:RGD Symbol;Acc:41265789]"
0.349434936000577;1.94873728313831;4.03400993683619;0.483076966505113;0.629041088042587;NA;;lncRNA;
0.349434936000577;1.94873728313831;4.03400993683619;0.483076966505113;0.629041088042587;NA;;protein_coding;
0.349434936000577;1.94873728313831;4.03400993683619;0.483076966505113;0.629041088042587;NA;Lin28a;protein_coding;"lin-28 homolog A [Source:RGD Symbol;Acc:1566408]"
0.349434936000577;1.94873728313831;4.03400993683619;0.483076966505113;0.629041088042587;NA;;lncRNA;
0.349434936000577;1.94873728313831;4.03400993683619;0.483076966505113;0.629041088042587;NA;;lncRNA;
0.349434936000577;1.94873728313831;4.03400993683619;0.483076966505113;0.629041088042587;NA;;lncRNA;
0.837094767930892;1.94591989100703;3.55178432341416;0.547871073752731;0.583780432038571;NA;;lncRNA;
1317.9595557639;1.94313241527678;0.0677279852149;28.6902439089432;5.04952592959868e-181;9.29001792454299e-179;Spta1;protein_coding;"spectrin	alpha	erythrocytic 1 [Source:RGD Symbol;Acc:1305194]"
3.1790621879382;1.94301116925656;1.77530528473136;1.09446594113563;0.273750677075357;0.437113384415415;Slc7a10;protein_coding;"solute carrier family 7 member 10 [Source:RGD Symbol;Acc:621672]"
0.838702651794766;1.94185710487992;3.86286400736306;0.502698800987691;0.61517605281536;NA;AABR07006333.1;protein_coding;
3.18274580521318;1.93839824210656;2.02373775936734;0.957830743204859;0.338148114049627;0.508787249520882;Khk;protein_coding;"ketohexokinase [Source:RGD Symbol;Acc:2966]"
152.285748536799;1.9360965653274;0.207221427499061;9.3431291768134;9.35282412885293e-21;1.79159017809217e-19;Slc16a6;protein_coding;"solute carrier family 16	member 6 [Source:RGD Symbol;Acc:735117]"
13.3373765257849;1.93261814591697;0.822872753686361;2.34862332876996;0.0188429578808641;0.0513960249008514;Zfp541;protein_coding;"zinc finger protein 541 [Source:RGD Symbol;Acc:1310756]"
0.834268479809119;1.9319335116823;3.55726597538103;0.543095041262796;0.587064366634868;NA;;protein_coding;
0.834268479809119;1.9319335116823;3.55726597538103;0.543095041262796;0.587064366634868;NA;RGD1565260;protein_coding;"similar to tumor protein	translationally-controlled 1 [Source:RGD Symbol;Acc:1565260]"
0.344331217760921;1.93019528052206;4.03562952302249;0.478288522152658;0.632444864544957;NA;;protein_coding;"ribosomal protein L19-like [Source:RGD Symbol;Acc:2321393]"
0.344331217760921;1.93019528052206;4.03562952302249;0.478288522152658;0.632444864544957;NA;AABR07072463.1;protein_coding;
0.344331217760921;1.93019528052206;4.03562952302249;0.478288522152658;0.632444864544957;NA;Pmp2;protein_coding;"peripheral myelin protein 2 [Source:RGD Symbol;Acc:1585218]"
0.344331217760921;1.93019528052206;4.03562952302249;0.478288522152658;0.632444864544957;NA;Prss32;protein_coding;"protease	serine	32 [Source:RGD Symbol;Acc:1311905]"
0.344331217760921;1.93019528052206;4.03562952302249;0.478288522152658;0.632444864544957;NA;Spatc1;protein_coding;"spermatogenesis and centriole associated 1 [Source:RGD Symbol;Acc:1565316]"
0.344331217760921;1.93019528052206;4.03562952302249;0.478288522152658;0.632444864544957;NA;;protein_coding;"similar to osteoclast inhibitory lectin [Source:RGD Symbol;Acc:1564464]"
0.344331217760921;1.93019528052206;4.03562952302249;0.478288522152658;0.632444864544957;NA;;protein_coding;
0.344331217760921;1.93019528052206;4.03562952302249;0.478288522152658;0.632444864544957;NA;AABR07014676.1;protein_coding;"similar to 60S ribosomal protein L9 [Source:RGD Symbol;Acc:1565048]"
0.344331217760921;1.93019528052206;4.03562952302249;0.478288522152658;0.632444864544957;NA;Mir3574;miRNA;"microRNA 3574 [Source:RGD Symbol;Acc:4888587]"
0.344331217760921;1.93019528052206;4.03562952302249;0.478288522152658;0.632444864544957;NA;AABR07046763.1;protein_coding;
0.344331217760921;1.93019528052206;4.03562952302249;0.478288522152658;0.632444864544957;NA;;protein_coding;"similar to myc induced nuclear antigen [Source:RGD Symbol;Acc:1592323]"
0.344331217760921;1.93019528052206;4.03562952302249;0.478288522152658;0.632444864544957;NA;;protein_coding;
0.344331217760921;1.93019528052206;4.03562952302249;0.478288522152658;0.632444864544957;NA;U6;snRNA;"U6 spliceosomal RNA [Source:RGD Symbol;Acc:41247591]"
0.344331217760921;1.93019528052206;4.03562952302249;0.478288522152658;0.632444864544957;NA;;lncRNA;
0.344331217760921;1.93019528052206;4.03562952302249;0.478288522152658;0.632444864544957;NA;;protein_coding;
0.344331217760921;1.93019528052206;4.03562952302249;0.478288522152658;0.632444864544957;NA;;protein_coding;
0.344331217760921;1.93019528052206;4.03562952302249;0.478288522152658;0.632444864544957;NA;;processed_pseudogene;
0.344331217760921;1.93019528052206;4.03562952302249;0.478288522152658;0.632444864544957;NA;Olr1608;protein_coding;"olfactory receptor 1608 [Source:RGD Symbol;Acc:1333964]"
0.344331217760921;1.93019528052206;4.03562952302249;0.478288522152658;0.632444864544957;NA;;protein_coding;"60S ribosomal protein L17-like [Source:RGD Symbol;Acc:41272999]"
0.344331217760921;1.93019528052206;4.03562952302249;0.478288522152658;0.632444864544957;NA;;protein_coding;
0.344331217760921;1.93019528052206;4.03562952302249;0.478288522152658;0.632444864544957;NA;;protein_coding;
23.6918799882867;1.9301200271169;0.610009146498424;3.16408374890144;0.00155572021772327;0.00577001946945571;Sult1a1;protein_coding;"sulfotransferase family 1A member 1 [Source:RGD Symbol;Acc:3767]"
3.87686864957113;1.92776531826314;1.66847832192714;1.15540327550467;0.247925321208457;0.407417130709854;Lmod3;protein_coding;"leiomodin 3 [Source:RGD Symbol;Acc:1564924]"
3.15725273299653;1.92598444864588;1.81123699385977;1.06335308696494;0.287621858984606;0.452571913827094;Hes3;protein_coding;"hes family bHLH transcription factor 3 [Source:RGD Symbol;Acc:621339]"
9.45799412242147;1.92442985120364;0.971801533027895;1.9802704418541;0.0476731482719552;0.111270576936996;Gpr37;protein_coding;"G protein-coupled receptor 37 [Source:RGD Symbol;Acc:619848]"
2.34488632175979;1.92249416962646;1.97711071774871;0.972375574300443;0.330863738864457;0.501114593456553;;pseudogene;
9.43247553122319;1.92005062718572;0.978586283846023;1.9620657461492;0.049754830292697;0.115070502660634;Rgn;protein_coding;"regucalcin [Source:RGD Symbol;Acc:3560]"
17.0156257196757;1.91928326041209;0.796742261566581;2.40891358849013;0.0160000858076486;0.0446455727652754;Plcxd2;protein_coding;"phosphatidylinositol-specific phospholipase C	X domain containing 2 [Source:RGD Symbol;Acc:1563504]"
0.827128378069925;1.91737740092501;3.90748800415212;0.490693099732511;0.623643527629714;NA;;lncRNA;
6.24915279338672;1.91351354915484;1.24055880199258;1.54246098297104;0.122961612247573;0.237743770902976;Odaph;protein_coding;"odontogenesis associated phosphoprotein [Source:RGD Symbol;Acc:6489816]"
17.0533887906166;1.91170020076265;0.780086801514274;2.45062497795339;0.0142608446278015;0.0404463934878286;;protein_coding;"single-pass membrane and coiled-coil domain-containing protein 3 [Source:RGD Symbol;Acc:11459462]"
0.339227499521265;1.91147675363499;4.0372851033016;0.473455974677594;0.635887903341097;NA;Zcchc13;protein_coding;"zinc finger	CCHC domain containing 13 [Source:MGI Symbol;Acc:MGI:1922314]"
0.339227499521265;1.91147675363499;4.0372851033016;0.473455974677594;0.635887903341097;NA;Spata46;protein_coding;"spermatogenesis associated 46 [Source:RGD Symbol;Acc:1565283]"
0.339227499521265;1.91147675363499;4.0372851033016;0.473455974677594;0.635887903341097;NA;Awat2;protein_coding;"acyl-CoA wax alcohol acyltransferase 2 [Source:MGI Symbol;Acc:MGI:3045345]"
0.339227499521265;1.91147675363499;4.0372851033016;0.473455974677594;0.635887903341097;NA;Efcab9;protein_coding;"EF-hand calcium binding domain 9 [Source:RGD Symbol;Acc:1588807]"
0.339227499521265;1.91147675363499;4.0372851033016;0.473455974677594;0.635887903341097;NA;Scn3a;protein_coding;"sodium voltage-gated channel alpha subunit 3 [Source:RGD Symbol;Acc:3635]"
0.339227499521265;1.91147675363499;4.0372851033016;0.473455974677594;0.635887903341097;NA;Sun3;protein_coding;"Sad1 and UNC84 domain containing 3 [Source:RGD Symbol;Acc:1591975]"
0.339227499521265;1.91147675363499;4.0372851033016;0.473455974677594;0.635887903341097;NA;Esr2;protein_coding;"estrogen receptor 2 [Source:RGD Symbol;Acc:2582]"
0.339227499521265;1.91147675363499;4.0372851033016;0.473455974677594;0.635887903341097;NA;Naalad2;protein_coding;"N-acetylated alpha-linked acidic dipeptidase 2 [Source:RGD Symbol;Acc:1305872]"
0.339227499521265;1.91147675363499;4.0372851033016;0.473455974677594;0.635887903341097;NA;Slc26a3;protein_coding;"solute carrier family 26 member 3 [Source:RGD Symbol;Acc:620623]"
0.339227499521265;1.91147675363499;4.0372851033016;0.473455974677594;0.635887903341097;NA;Gh1;protein_coding;"growth hormone 1 [Source:RGD Symbol;Acc:2686]"
0.339227499521265;1.91147675363499;4.0372851033016;0.473455974677594;0.635887903341097;NA;Khdrbs2;protein_coding;"KH RNA binding domain containing	signal transduction associated 2 [Source:RGD Symbol;Acc:621738]"
0.339227499521265;1.91147675363499;4.0372851033016;0.473455974677594;0.635887903341097;NA;Cfap161;protein_coding;"cilia and flagella associated protein 161 [Source:RGD Symbol;Acc:1310371]"
0.339227499521265;1.91147675363499;4.0372851033016;0.473455974677594;0.635887903341097;NA;Col19a1;protein_coding;"collagen type XIX alpha 1 chain [Source:RGD Symbol;Acc:1308920]"
0.339227499521265;1.91147675363499;4.0372851033016;0.473455974677594;0.635887903341097;NA;Fndc11;protein_coding;"fibronectin type III domain containing 11 [Source:RGD Symbol;Acc:1564340]"
0.339227499521265;1.91147675363499;4.0372851033016;0.473455974677594;0.635887903341097;NA;Cers3;protein_coding;"ceramide synthase 3 [Source:RGD Symbol;Acc:1564356]"
0.339227499521265;1.91147675363499;4.0372851033016;0.473455974677594;0.635887903341097;NA;Dll4;protein_coding;"delta like canonical Notch ligand 4 [Source:RGD Symbol;Acc:1309740]"
0.339227499521265;1.91147675363499;4.0372851033016;0.473455974677594;0.635887903341097;NA;Gpr149;protein_coding;"G protein-coupled receptor 149 [Source:RGD Symbol;Acc:619890]"
0.339227499521265;1.91147675363499;4.0372851033016;0.473455974677594;0.635887903341097;NA;Slc35f4;protein_coding;"solute carrier family 35	member F4 [Source:RGD Symbol;Acc:1561109]"
0.339227499521265;1.91147675363499;4.0372851033016;0.473455974677594;0.635887903341097;NA;Arhgap40;protein_coding;"Rho GTPase activating protein 40 [Source:MGI Symbol;Acc:MGI:3649852]"
0.339227499521265;1.91147675363499;4.0372851033016;0.473455974677594;0.635887903341097;NA;Ccl19;protein_coding;"C-C motif chemokine ligand 19 [Source:RGD Symbol;Acc:1310336]"
0.339227499521265;1.91147675363499;4.0372851033016;0.473455974677594;0.635887903341097;NA;Hoxc12;protein_coding;"homeo box C12 [Source:RGD Symbol;Acc:1310539]"
0.339227499521265;1.91147675363499;4.0372851033016;0.473455974677594;0.635887903341097;NA;Tekt4;protein_coding;"tektin 4 [Source:RGD Symbol;Acc:1308075]"
0.339227499521265;1.91147675363499;4.0372851033016;0.473455974677594;0.635887903341097;NA;Reg4;protein_coding;"regenerating family member 4 [Source:RGD Symbol;Acc:1303341]"
0.339227499521265;1.91147675363499;4.0372851033016;0.473455974677594;0.635887903341097;NA;Phox2a;protein_coding;"paired-like homeobox 2a [Source:RGD Symbol;Acc:621323]"
0.339227499521265;1.91147675363499;4.0372851033016;0.473455974677594;0.635887903341097;NA;Lpar5;protein_coding;"lysophosphatidic acid receptor 5 [Source:RGD Symbol;Acc:1562580]"
0.339227499521265;1.91147675363499;4.0372851033016;0.473455974677594;0.635887903341097;NA;Mzb1;protein_coding;"marginal zone B and B1 cell-specific protein [Source:RGD Symbol;Acc:1310251]"
0.339227499521265;1.91147675363499;4.0372851033016;0.473455974677594;0.635887903341097;NA;Astl;protein_coding;"astacin like metalloendopeptidase [Source:RGD Symbol;Acc:1562279]"
0.339227499521265;1.91147675363499;4.0372851033016;0.473455974677594;0.635887903341097;NA;Agbl1;protein_coding;"AGBL carboxypeptidase 1 [Source:RGD Symbol;Acc:1560280]"
0.339227499521265;1.91147675363499;4.0372851033016;0.473455974677594;0.635887903341097;NA;Defb21;protein_coding;"defensin beta 21 [Source:RGD Symbol;Acc:1562393]"
0.339227499521265;1.91147675363499;4.0372851033016;0.473455974677594;0.635887903341097;NA;Dmgdh;protein_coding;"dimethylglycine dehydrogenase [Source:RGD Symbol;Acc:620453]"
0.339227499521265;1.91147675363499;4.0372851033016;0.473455974677594;0.635887903341097;NA;Fcgr3a;protein_coding;"Fc fragment of IgG receptor IIIa [Source:RGD Symbol;Acc:1303067]"
0.339227499521265;1.91147675363499;4.0372851033016;0.473455974677594;0.635887903341097;NA;Tdrd6;protein_coding;"tudor domain containing 6 [Source:RGD Symbol;Acc:1305956]"
0.339227499521265;1.91147675363499;4.0372851033016;0.473455974677594;0.635887903341097;NA;;protein_coding;"similar to UDP-N-acetylglucosamine:a-1	3-D-mannoside beta-1	4-N-acetylgluco [Source:RGD Symbol;Acc:1359351]"
0.339227499521265;1.91147675363499;4.0372851033016;0.473455974677594;0.635887903341097;NA;Nxpe2;protein_coding;"neurexophilin and PC-esterase domain family	member 2 [Source:RGD Symbol;Acc:2323193]"
0.339227499521265;1.91147675363499;4.0372851033016;0.473455974677594;0.635887903341097;NA;Krt31;protein_coding;"keratin 31 [Source:RGD Symbol;Acc:1359411]"
0.339227499521265;1.91147675363499;4.0372851033016;0.473455974677594;0.635887903341097;NA;Dpp6;protein_coding;"dipeptidyl peptidase like 6 [Source:RGD Symbol;Acc:68402]"
0.339227499521265;1.91147675363499;4.0372851033016;0.473455974677594;0.635887903341097;NA;Foxr2;protein_coding;"forkhead box R2 [Source:MGI Symbol;Acc:MGI:3511682]"
0.339227499521265;1.91147675363499;4.0372851033016;0.473455974677594;0.635887903341097;NA;Asgr2;protein_coding;"asialoglycoprotein receptor 2 [Source:RGD Symbol;Acc:2161]"
0.339227499521265;1.91147675363499;4.0372851033016;0.473455974677594;0.635887903341097;NA;Mansc4;protein_coding;"MANSC domain containing 4 [Source:RGD Symbol;Acc:1585055]"
0.339227499521265;1.91147675363499;4.0372851033016;0.473455974677594;0.635887903341097;NA;Wdr88;protein_coding;"WD repeat domain 88 [Source:RGD Symbol;Acc:1560122]"
0.339227499521265;1.91147675363499;4.0372851033016;0.473455974677594;0.635887903341097;NA;Gm11992;protein_coding;"predicted gene 11992 [Source:MGI Symbol;Acc:MGI:3651127]"
0.339227499521265;1.91147675363499;4.0372851033016;0.473455974677594;0.635887903341097;NA;RGD1305184;protein_coding;"similar to CDNA sequence BC023105 [Source:RGD Symbol;Acc:1305184]"
0.339227499521265;1.91147675363499;4.0372851033016;0.473455974677594;0.635887903341097;NA;Fam71f2;protein_coding;"family with sequence similarity 71	member F2 [Source:RGD Symbol;Acc:1561814]"
0.339227499521265;1.91147675363499;4.0372851033016;0.473455974677594;0.635887903341097;NA;Krtap13-1;protein_coding;"keratin associated protein 13-1 [Source:RGD Symbol;Acc:2323555]"
0.339227499521265;1.91147675363499;4.0372851033016;0.473455974677594;0.635887903341097;NA;Ap1m2;protein_coding;"adaptor related protein complex 1 subunit mu 2 [Source:RGD Symbol;Acc:1561490]"
0.339227499521265;1.91147675363499;4.0372851033016;0.473455974677594;0.635887903341097;NA;Apoc3;protein_coding;"apolipoprotein C3 [Source:RGD Symbol;Acc:2136]"
0.339227499521265;1.91147675363499;4.0372851033016;0.473455974677594;0.635887903341097;NA;;protein_coding;"similar to RIKEN cDNA 5031410I06 [Source:RGD Symbol;Acc:1596726]"
0.339227499521265;1.91147675363499;4.0372851033016;0.473455974677594;0.635887903341097;NA;U1;snRNA;"U1 spliceosomal RNA [Source:RGD Symbol;Acc:15006742]"
0.339227499521265;1.91147675363499;4.0372851033016;0.473455974677594;0.635887903341097;NA;;protein_coding;"sialophorin-like [Source:RGD Symbol;Acc:2319349]"
0.339227499521265;1.91147675363499;4.0372851033016;0.473455974677594;0.635887903341097;NA;Boll;protein_coding;"boule homolog	RNA binding protein [Source:RGD Symbol;Acc:1559527]"
0.339227499521265;1.91147675363499;4.0372851033016;0.473455974677594;0.635887903341097;NA;Snord61;snoRNA;"small nucleolar RNA	C/D box 61 [Source:RGD Symbol;Acc:15008766]"
0.339227499521265;1.91147675363499;4.0372851033016;0.473455974677594;0.635887903341097;NA;AC141152.2;snoRNA;"small nucleolar RNA SNORA48 [Source:RGD Symbol;Acc:41053492]"
0.339227499521265;1.91147675363499;4.0372851033016;0.473455974677594;0.635887903341097;NA;Gm22858;snoRNA;"predicted gene	22858 [Source:RGD Symbol;Acc:15013441]"
0.339227499521265;1.91147675363499;4.0372851033016;0.473455974677594;0.635887903341097;NA;AC112801.2;snoRNA;
0.339227499521265;1.91147675363499;4.0372851033016;0.473455974677594;0.635887903341097;NA;;protein_coding;
0.339227499521265;1.91147675363499;4.0372851033016;0.473455974677594;0.635887903341097;NA;Gypa;protein_coding;"glycophorin A [Source:RGD Symbol;Acc:1582935]"
0.339227499521265;1.91147675363499;4.0372851033016;0.473455974677594;0.635887903341097;NA;Lhb;protein_coding;"luteinizing hormone subunit beta [Source:RGD Symbol;Acc:3006]"
0.339227499521265;1.91147675363499;4.0372851033016;0.473455974677594;0.635887903341097;NA;;lncRNA;
0.339227499521265;1.91147675363499;4.0372851033016;0.473455974677594;0.635887903341097;NA;;lncRNA;
0.339227499521265;1.91147675363499;4.0372851033016;0.473455974677594;0.635887903341097;NA;;lncRNA;
0.339227499521265;1.91147675363499;4.0372851033016;0.473455974677594;0.635887903341097;NA;Vom2r45;protein_coding;"vomeronasal 2 receptor	45 [Source:RGD Symbol;Acc:1306812]"
0.339227499521265;1.91147675363499;4.0372851033016;0.473455974677594;0.635887903341097;NA;;lncRNA;
0.339227499521265;1.91147675363499;4.0372851033016;0.473455974677594;0.635887903341097;NA;;lncRNA;
0.339227499521265;1.91147675363499;4.0372851033016;0.473455974677594;0.635887903341097;NA;Necab1;protein_coding;"N-terminal EF-hand calcium binding protein 1 [Source:RGD Symbol;Acc:708548]"
0.339227499521265;1.91147675363499;4.0372851033016;0.473455974677594;0.635887903341097;NA;U2;snRNA;"U2 spliceosomal RNA [Source:RFAM;Acc:RF00004]"
0.339227499521265;1.91147675363499;4.0372851033016;0.473455974677594;0.635887903341097;NA;;protein_coding;
0.339227499521265;1.91147675363499;4.0372851033016;0.473455974677594;0.635887903341097;NA;U6;snRNA;"U6 spliceosomal RNA [Source:RGD Symbol;Acc:41398125]"
0.339227499521265;1.91147675363499;4.0372851033016;0.473455974677594;0.635887903341097;NA;U7;snRNA;"U7 small nuclear RNA [Source:RFAM;Acc:RF00066]"
0.339227499521265;1.91147675363499;4.0372851033016;0.473455974677594;0.635887903341097;NA;;protein_coding;
0.339227499521265;1.91147675363499;4.0372851033016;0.473455974677594;0.635887903341097;NA;;lncRNA;
0.339227499521265;1.91147675363499;4.0372851033016;0.473455974677594;0.635887903341097;NA;;lncRNA;
0.339227499521265;1.91147675363499;4.0372851033016;0.473455974677594;0.635887903341097;NA;;protein_coding;
0.339227499521265;1.91147675363499;4.0372851033016;0.473455974677594;0.635887903341097;NA;;lncRNA;
0.339227499521265;1.91147675363499;4.0372851033016;0.473455974677594;0.635887903341097;NA;;lncRNA;
0.339227499521265;1.91147675363499;4.0372851033016;0.473455974677594;0.635887903341097;NA;U1;snRNA;"U1 spliceosomal RNA [Source:RFAM;Acc:RF00003]"
0.339227499521265;1.91147675363499;4.0372851033016;0.473455974677594;0.635887903341097;NA;;lncRNA;
0.339227499521265;1.91147675363499;4.0372851033016;0.473455974677594;0.635887903341097;NA;;lncRNA;
127.1593085897;1.91059285054957;0.284094815804528;6.72519435153703;1.7535822210736e-11;1.91634944812103e-10;Cpz;protein_coding;"carboxypeptidase Z [Source:RGD Symbol;Acc:620496]"
3.83503347139493;1.90962215889397;1.63950385502841;1.16475612609089;0.244117722904596;0.402511901968506;Spesp1;protein_coding;"sperm equatorial segment protein 1 [Source:RGD Symbol;Acc:1563468]"
0.817710846212848;1.9070652367788;3.93077098964471;0.485163150385204;0.62756061909313;NA;;lncRNA;
6.12058864377238;1.90672542450066;1.34171792848019;1.42110751002669;0.155285507054059;0.284846056655973;Prtn3;protein_coding;"proteinase 3 [Source:RGD Symbol;Acc:1304898]"
6.236093549804;1.90559049862488;1.28347330715138;1.48471377472919;0.137619661222313;0.260077702696011;Alox12;protein_coding;"arachidonate 12-lipoxygenase	12S type [Source:RGD Symbol;Acc:1311159]"
0.337191116021728;1.90370668950353;4.03797846614743;0.471450431314417;0.63731910946317;NA;Tnnc2;protein_coding;"troponin C2	fast skeletal type [Source:RGD Symbol;Acc:1311973]"
0.337191116021728;1.90370668950353;4.03797846614743;0.471450431314417;0.63731910946317;NA;AABR07041247.2;protein_coding;"similar to B-cell translocation gene 1 [Source:NCBI gene (formerly Entrezgene);Acc:298349]"
0.337191116021728;1.90370668950353;4.03797846614743;0.471450431314417;0.63731910946317;NA;AABR07061838.1;protein_coding;"similar to 60S ribosomal protein L23a [Source:RGD Symbol;Acc:1591759]"
0.337191116021728;1.90370668950353;4.03797846614743;0.471450431314417;0.63731910946317;NA;;protein_coding;
0.337191116021728;1.90370668950353;4.03797846614743;0.471450431314417;0.63731910946317;NA;U6;snRNA;"U6 spliceosomal RNA [Source:RGD Symbol;Acc:41261021]"
0.337191116021728;1.90370668950353;4.03797846614743;0.471450431314417;0.63731910946317;NA;;protein_coding;
21.010176031875;1.9013323635838;0.689049949072217;2.75935346362609;0.00579158547302913;0.0185432633370537;Galnt13;protein_coding;"polypeptide N-acetylgalactosaminyltransferase 13 [Source:RGD Symbol;Acc:735044]"
1.54358467615558;1.89791058320826;2.67182694980004;0.710341881741369;0.477492154012783;NA;AABR07059168.1;pseudogene;
8.53188423328017;1.89718839170048;1.05486749247081;1.79850872762862;0.0720964268390558;0.155713372586652;;protein_coding;
2.31356672133033;1.89657569847595;2.1399247673511;0.88628148400919;0.375465864110061;0.547708416566231;;pseudogene;
13.0938658989502;1.89549533483284;0.842285472895375;2.25041912252984;0.0244223522454635;0.0642184735815219;Rbp1;protein_coding;"retinol binding protein 1 [Source:RGD Symbol;Acc:3543]"
181.550970067794;1.89355004900452;0.203600868667066;9.30030437198631;1.40044203493368e-20;2.65528885038049e-19;AABR07028488.1;protein_coding;"inter-alpha-trypsin inhibitor heavy chain 5 [Source:RGD Symbol;Acc:1591485]"
1.52192332431966;1.89282304394457;2.62348781724765;0.721491074401242;0.470607430255902;NA;;lncRNA;
3.81680341492347;1.88919763817326;1.52427807741104;1.23940484756038;0.215195607131447;0.364693274075786;;lncRNA;
3.77891808974033;1.88555020898683;1.70762975253286;1.10419147135968;0.269510088490758;0.43284119837983;Apba2;protein_coding;"amyloid beta precursor protein binding family A member 2 [Source:RGD Symbol;Acc:620845]"
0.332087397782071;1.88473115878988;4.03968701839986;0.46655375780484;0.640819177770488;NA;AABR07053734.1;protein_coding;"similar to ribosomal protein L31 [Source:RGD Symbol;Acc:1561317]"
0.332087397782071;1.88473115878988;4.03968701839986;0.46655375780484;0.640819177770488;NA;Tmigd3;protein_coding;"transmembrane and immunoglobulin domain containing 3 [Source:RGD Symbol;Acc:2324712]"
0.332087397782071;1.88473115878988;4.03968701839986;0.46655375780484;0.640819177770488;NA;AABR07031691.1;protein_coding;
0.332087397782071;1.88473115878988;4.03968701839986;0.46655375780484;0.640819177770488;NA;AABR07067526.1;processed_pseudogene;
0.332087397782071;1.88473115878988;4.03968701839986;0.46655375780484;0.640819177770488;NA;;protein_coding;
0.332087397782071;1.88473115878988;4.03968701839986;0.46655375780484;0.640819177770488;NA;;protein_coding;
2.30159169270734;1.88042185955301;2.32090825261318;0.81020947615477;0.417819792094376;0.589610498924818;Mir148a;miRNA;"microRNA 148a [Source:RGD Symbol;Acc:9685082]"
5.37429561427869;1.87896586436153;1.39338556957188;1.34848953900021;0.177500982531178;0.316578400930753;Il15ra;protein_coding;"interleukin 15 receptor subunit alpha [Source:RGD Symbol;Acc:1305149]"
3.84843148650225;1.87866476297739;1.62526241763372;1.15591472650466;0.247716038382412;0.40711317508573;;protein_coding;
9.22708026430994;1.87737650035966;1.04265540098987;1.80057236415533;0.0717703082888928;0.155225296627736;Lck;protein_coding;"LCK proto-oncogene	Src family tyrosine kinase [Source:RGD Symbol;Acc:2994]"
130.317384824366;1.87552539895119;0.241481089715778;7.76675888434441;8.05199118790869e-15;1.12151777427593e-13;Scn2b;protein_coding;"sodium voltage-gated channel beta subunit 2 [Source:RGD Symbol;Acc:3633]"
9.86909306948139;1.8754955335932;0.945430142468305;1.98374840122688;0.0472838949038907;0.110496860324136;B3gnt6;protein_coding;"UDP-GlcNAc:betaGal beta-1	3-N-acetylglucosaminyltransferase 6 [Source:RGD Symbol;Acc:1310926]"
25.8972559242974;1.87311057228658;0.516553700510841;3.62616814173276;0.000287658087373405;0.00126969989422767;;lncRNA;
2.28731148922895;1.86958816907306;2.3848991067544;0.783927573195066;0.433082609517529;0.604801073470939;Fbp1;protein_coding;"fructose-bisphosphatase 1 [Source:RGD Symbol;Acc:2595]"
44.8720706167857;1.86772135984844;0.38556281068457;4.84414292066262;1.27159379489935e-06;8.37820673522432e-06;Grap;protein_coding;"GRB2-related adaptor protein [Source:RGD Symbol;Acc:1306884]"
3.803248577056;1.86363394970631;1.84609431281058;1.00950094303093;0.312734449590951;0.481098975930507;Meioc;protein_coding;"meiosis specific with coiled-coil domain [Source:RGD Symbol;Acc:1563746]"
1.52104080606671;1.86032407156909;2.882163752341;0.645460921524;0.518628534829188;NA;;protein_coding;"ribosomal protein S20-like [Source:RGD Symbol;Acc:2321641]"
0.324947296042878;1.85761348181857;4.04216673173966;0.459558846801723;0.645832903821125;NA;Rbfox3;protein_coding;"RNA binding fox-1 homolog 3 [Source:RGD Symbol;Acc:1560070]"
0.324947296042878;1.85761348181857;4.04216673173966;0.459558846801723;0.645832903821125;NA;Slc27a2;protein_coding;"solute carrier family 27 member 2 [Source:RGD Symbol;Acc:71103]"
0.324947296042878;1.85761348181857;4.04216673173966;0.459558846801723;0.645832903821125;NA;Stra8;protein_coding;"stimulated by retinoic acid 8 [Source:RGD Symbol;Acc:1562852]"
0.324947296042878;1.85761348181857;4.04216673173966;0.459558846801723;0.645832903821125;NA;RGD1563354;protein_coding;"RIKEN cDNA D630003M21 gene [Source:MGI Symbol;Acc:MGI:3606579]"
0.324947296042878;1.85761348181857;4.04216673173966;0.459558846801723;0.645832903821125;NA;Dcdc2;protein_coding;"doublecortin domain containing 2 [Source:RGD Symbol;Acc:1310227]"
0.324947296042878;1.85761348181857;4.04216673173966;0.459558846801723;0.645832903821125;NA;Zscan10;protein_coding;"zinc finger and SCAN domain containing 10 [Source:RGD Symbol;Acc:1310745]"
0.324947296042878;1.85761348181857;4.04216673173966;0.459558846801723;0.645832903821125;NA;AC134651.1;processed_pseudogene;
0.324947296042878;1.85761348181857;4.04216673173966;0.459558846801723;0.645832903821125;NA;Robo3;protein_coding;"roundabout guidance receptor 3 [Source:RGD Symbol;Acc:1311018]"
0.324947296042878;1.85761348181857;4.04216673173966;0.459558846801723;0.645832903821125;NA;AABR07072440.1;protein_coding;
0.324947296042878;1.85761348181857;4.04216673173966;0.459558846801723;0.645832903821125;NA;AC096024.2;protein_coding;"small nuclear ribonucleoprotein polypeptide E pseudogene 2 [Source:RGD Symbol;Acc:2318883]"
0.324947296042878;1.85761348181857;4.04216673173966;0.459558846801723;0.645832903821125;NA;Pla2g12b;protein_coding;"phospholipase A2	group XIIB [Source:RGD Symbol;Acc:1588484]"
0.324947296042878;1.85761348181857;4.04216673173966;0.459558846801723;0.645832903821125;NA;Sowahd;protein_coding;"sosondowah ankyrin repeat domain family member D [Source:RGD Symbol;Acc:1563086]"
0.324947296042878;1.85761348181857;4.04216673173966;0.459558846801723;0.645832903821125;NA;AABR07053830.1;protein_coding;
0.324947296042878;1.85761348181857;4.04216673173966;0.459558846801723;0.645832903821125;NA;AABR07051251.1;protein_coding;"uncharacterized LOC102552073 [Source:RGD Symbol;Acc:7725305]"
0.324947296042878;1.85761348181857;4.04216673173966;0.459558846801723;0.645832903821125;NA;U6;snRNA;"U6 spliceosomal RNA [Source:RFAM;Acc:RF00026]"
0.324947296042878;1.85761348181857;4.04216673173966;0.459558846801723;0.645832903821125;NA;U6;snRNA;"U6 spliceosomal RNA [Source:RFAM;Acc:RF00026]"
0.324947296042878;1.85761348181857;4.04216673173966;0.459558846801723;0.645832903821125;NA;;lncRNA;
0.324947296042878;1.85761348181857;4.04216673173966;0.459558846801723;0.645832903821125;NA;;lncRNA;
1.52237989857472;1.85580215696498;2.88087654409919;0.644179689256785;0.519458919952233;NA;Wee2;protein_coding;"WEE2 oocyte meiosis inhibiting kinase [Source:RGD Symbol;Acc:1587197]"
21.8976337215583;1.85285704987491;0.59170103974671;3.13140745986869;0.0017397060413951;0.00638031950603216;Tnnc1;protein_coding;"troponin C1	slow skeletal and cardiac type [Source:RGD Symbol;Acc:1309921]"
13.6630381677046;1.85126883707552;0.975687731853665;1.89739890811005;0.0577753096417512;0.13018587148328;;protein_coding;
3.03254149615222;1.84886379497686;2.03579452017151;0.908177999624979;0.363784185693782;0.53570893103046;;lncRNA;"uncharacterized LOC102555219 [Source:RGD Symbol;Acc:7698912]"
6.04031718157271;1.84831069457734;1.32952977935984;1.39019879304042;0.164468519882285;0.298356480644621;P2rx2;protein_coding;"purinergic receptor P2X 2 [Source:RGD Symbol;Acc:620251]"
7.54153894746775;1.84800169021178;1.2864345149088;1.43652993509957;0.150851604553307;0.278943843984036;Noxo1;protein_coding;"NADPH oxidase organizer 1 [Source:RGD Symbol;Acc:1307802]"
9.0687049022692;1.84544070770303;1.01808813999002;1.81265318317245;0.0698853295409654;0.15199015162053;Adtrp;protein_coding;"androgen-dependent TFPI-regulating protein [Source:RGD Symbol;Acc:1305679]"
11.9772433979789;1.84185333492112;0.87517018908417;2.1045658980324;0.0353291127267046;0.0873033218111423;Ap3b2;pseudogene;"adaptor related protein complex 3 subunit beta 2 [Source:RGD Symbol;Acc:1308950]"
2.99796677808344;1.84157315809509;1.66731730438798;1.10451271227649;0.269370792202017;0.432678288692907;;protein_coding;
3.01723034143325;1.84109064639669;1.82726998771633;1.00756355589117;0.31366403204391;0.482263130175327;;lncRNA;
9.75963100398252;1.83622332171622;0.968583578091157;1.89578200916329;0.0579888757893956;0.130555691774077;;lncRNA;"uncharacterized LOC102550950 [Source:RGD Symbol;Acc:7693155]"
194.160453693106;1.83427397797871;0.198716020241824;9.23062959768676;2.69045771803377e-20;5.06108349610352e-19;Chrdl1;protein_coding;"chordin-like 1 [Source:RGD Symbol;Acc:735215]"
6.74510659230281;1.83367076623399;1.29195322318259;1.41930120481988;0.155811221030022;0.285653905221708;Best1;protein_coding;"bestrophin 1 [Source:RGD Symbol;Acc:1311656]"
8.17239901344231;1.83238590496033;0.942340408763934;1.94450528484061;0.0518345487460236;0.118983880261485;AABR07065113.1;protein_coding;"probable ATP-dependent RNA helicase DDX41 [Source:RGD Symbol;Acc:40990865]"
5.20766563516375;1.83095171543841;1.37489400339485;1.33170390656841;0.18295750504889;0.323758011788238;Dgki;protein_coding;"diacylglycerol kinase	iota [Source:RGD Symbol;Acc:735049]"
1.48236557626133;1.83062248199443;2.51314003473029;0.728420405029636;0.466356276134653;NA;;protein_coding;
1.49248039910993;1.82875151044934;2.64309763633988;0.691897070053667;0.489001970766086;NA;;lncRNA;
2.99581003621567;1.82808090297744;2.04897300926146;0.892193745215006;0.372289094165284;0.544450036208524;AC096301.1;lncRNA;
46.081435578024;1.82804858668825;0.424962609397264;4.30166924398601;1.69516223140616e-05;9.30810301023348e-05;Ifi47;protein_coding;"interferon gamma inducible protein 47 [Source:RGD Symbol;Acc:708470]"
18.6515284611509;1.82775652855375;0.642857060035145;2.84317718849324;0.00446662310132318;0.0146858216736749;Tlcd4;protein_coding;"TLC domain containing 4 [Source:RGD Symbol;Acc:1563041]"
7.39232989015647;1.82733404846446;1.07407740811146;1.70130572960979;0.0888855926449998;0.183786907751338;Adgrd1;protein_coding;"adhesion G protein-coupled receptor D1 [Source:RGD Symbol;Acc:1594795]"
2.99171175023497;1.82584413336777;2.04538138498438;0.892666837965631;0.372035614350904;0.544155940511255;Tex21;protein_coding;"testis expressed 21 [Source:RGD Symbol;Acc:1560347]"
2.98088803122079;1.82560072455891;2.06081312631303;0.885864274275595;0.375690669507084;0.547915014908562;RT1-M1-2;protein_coding;"RT1 class I	locus M1	gene 2 [Source:RGD Symbol;Acc:1359434]"
1.45866784092587;1.82246959138946;3.20616520598676;0.56842660134494;0.569745331804104;NA;Ms4a6a;protein_coding;"membrane spanning 4-domains A6A [Source:RGD Symbol;Acc:1305800]"
502.268846681074;1.82162121603918;0.140734709141427;12.9436528284476;2.55200705601855e-38;8.97598784282829e-37;Tril;protein_coding;"TLR4 interactor with leucine-rich repeats [Source:RGD Symbol;Acc:1310827]"
8.87445474968135;1.8209855629026;0.895566648491187;2.03333338280352;0.042018852685089;0.100339414014229;;protein_coding;
2.24147503176484;1.82061478530093;2.42709689821486;0.750120354337725;0.45318222163291;0.623227924640889;;lncRNA;
99.6439691925558;1.81859818632872;0.260818327420657;6.97266255908319;3.10997970742653e-12;3.61829605710458e-11;Aard;protein_coding;"alanine and arginine rich domain containing protein [Source:RGD Symbol;Acc:631378]"
5.19754176277887;1.81748848887977;1.41564073864474;1.28386280449921;0.199189963803698;0.344472510484609;Rufy4;protein_coding;"RUN and FYVE domain containing 4 [Source:RGD Symbol;Acc:1560678]"
74.189499626042;1.81643669802953;0.385315054411722;4.71415969148356;2.42710266419385e-06;1.5224635745198e-05;Bmp4;protein_coding;"bone morphogenetic protein 4 [Source:RGD Symbol;Acc:2213]"
37.6963776057516;1.81496165572236;0.408315893897337;4.44499389528711;8.78943631532389e-06;5.02914363606126e-05;Gbp5;protein_coding;"guanylate binding protein 5 [Source:RGD Symbol;Acc:1311040]"
5.17815784106082;1.81118955780391;1.42499364364959;1.27101588549211;0.203722997334349;0.349962078942302;;lncRNA;
5.19305210131819;1.81008761269977;1.43806754486886;1.25869443278816;0.208140723053526;0.355980384652378;Ppp1r32;protein_coding;"protein phosphatase 1	regulatory subunit 32 [Source:RGD Symbol;Acc:708532]"
1.47309647739189;1.80564593034026;2.92202634333883;0.61794307038213;0.536612866340258;NA;;protein_coding;
4302.57071186783;1.80562019601207;0.0453975002615247;39.7735599011024;0;0;Igfbp5;protein_coding;"insulin-like growth factor binding protein 5 [Source:RGD Symbol;Acc:2876]"
5.91588634125832;1.80516701619354;1.20409297909659;1.49919237760851;0.133823731904383;0.254541799539102;;lncRNA;
2.20143519046982;1.80238407120462;2.0773068990121;0.867654207503845;0.385583661517885;0.557512882039246;Ppial4g;protein_coding;"peptidylprolyl isomerase A like 4G [Source:RGD Symbol;Acc:1559682]"
3.6672989524918;1.79558466765424;1.73877630415161;1.0326714617441;0.301757673137798;0.468474310429619;Cacnb4;protein_coding;"calcium voltage-gated channel auxiliary subunit beta 4 [Source:RGD Symbol;Acc:68385]"
1.46729546816071;1.79151745587756;3.19642543417336;0.560475284899262;0.575155293022686;NA;Hddc3;protein_coding;"HD domain containing 3 [Source:RGD Symbol;Acc:1311839]"
185.061143518627;1.79097707472588;0.437514655060567;4.09352476313725;4.24864677905485e-05;0.000218257698469763;;lncRNA;
824.059049126021;1.78913577093585;0.109784146771411;16.296849987468;1.03911262269405e-59;5.89722831496402e-58;Sfrp2;protein_coding;"secreted frizzled-related protein 2 [Source:RGD Symbol;Acc:735163]"
3.66453753326323;1.78869957376083;1.67340565681707;1.06889776933291;0.285115737219676;0.449939454475616;Pak5;protein_coding;"p21 (RAC1) activated kinase 5 [Source:RGD Symbol;Acc:1312009]"
21.1067624020633;1.7882034002273;0.730642421229861;2.44743988067007;0.0143875125595841;0.0407366371169553;Fam131c;protein_coding;"family with sequence similarity 131	member C [Source:RGD Symbol;Acc:1590955]"
2.19453613534898;1.78491811461185;2.0064214343619;0.88960279432995;0.373679205264622;0.545856119084225;AABR07021022.1;protein_coding;
41.1667132058741;1.77893929209876;0.41323439726584;4.30491581501708;1.67049247933431e-05;9.19677247254684e-05;Lhfpl4;protein_coding;"LHFPL tetraspan subfamily member 4 [Source:RGD Symbol;Acc:727967]"
2.87277344800244;1.77734396693554;1.76490641833874;1.00704714338821;0.313912119786478;0.482555936963109;Mpzl2;protein_coding;"myelin protein zero-like 2 [Source:RGD Symbol;Acc:1307196]"
963.997785763002;1.77565079556562;0.0891511113675047;19.9173153124913;2.88025152257551e-88;2.51151932244579e-86;Pappa2;protein_coding;"pappalysin 2 [Source:RGD Symbol;Acc:1591785]"
9.28859990556183;1.77099378845488;1.05405976179792;1.68016449601878;0.0929253150575271;0.190562913362704;AABR07005844.1;protein_coding;"deleted in malignant brain tumors 1 protein-like [Source:RGD Symbol;Acc:6493252]"
41.2219310442774;1.76889823066654;0.456710363892051;3.87312916569732;0.000107446845123887;0.000515141775791557;Gpr34;protein_coding;"G protein-coupled receptor 34 [Source:MGI Symbol;Acc:MGI:1346334]"
16.469240151045;1.76811466818393;0.706423258656814;2.50291117473369;0.0123176453827233;0.0356292361778771;Rimklb;protein_coding;"ribosomal modification protein rimK-like family member B [Source:RGD Symbol;Acc:1560851]"
4.33538242226698;1.76758805836422;1.58565503369473;1.11473682535197;0.264963215453832;0.427631920251214;Ankrd35;protein_coding;"ankyrin repeat domain 35 [Source:RGD Symbol;Acc:1305527]"
15.8988380147256;1.76221151891811;0.846706570546793;2.08125409701272;0.037410654319245;0.0913548971138856;Erich2;protein_coding;"glutamate-rich 2 [Source:RGD Symbol;Acc:1563852]"
2.88030302934761;1.75686274848405;1.94390451710829;0.903780372452405;0.366111871311205;0.538142664573503;Cnga4;protein_coding;"cyclic nucleotide gated channel subunit alpha 4 [Source:RGD Symbol;Acc:619844]"
2.15442919940487;1.75666270596164;2.3892810948647;0.735226470312451;0.462201580607461;0.63172500280479;Igsf23;protein_coding;"immunoglobulin superfamily	member 23 [Source:RGD Symbol;Acc:1564357]"
12.1695637615091;1.75361121554012;0.784331905775224;2.23580247421768;0.0253647128057565;0.0662489893594344;Mroh6;protein_coding;"maestro heat-like repeat family member 6 [Source:RGD Symbol;Acc:2323632]"
2.15337050342678;1.75063952521339;2.20165688351116;0.795146391031423;0.42652835173558;0.598218787363415;;protein_coding;
8.4474279775698;1.74956544680713;1.1092369076622;1.57726941352364;0.114733547096107;0.225137018926748;Pabpc4l;protein_coding;"poly(A) binding protein	cytoplasmic 4-like [Source:RGD Symbol;Acc:1559517]"
2.85487705178004;1.74866662761146;1.66090069007568;1.05284237526073;0.292413240051958;0.458001914580399;;protein_coding;"similar to 60S ribosomal protein L17 (L23) (Amino acid starvation-induced protein) (ASI) [Source:RGD Symbol;Acc:1594381]"
2.87004232914916;1.74595768409372;2.16903459858796;0.804946903673338;0.420850320366887;0.592418562356023;;lncRNA;
19.0870545144214;1.74571744886517;0.641750333834709;2.72024392793662;0.00652337752869267;0.0205793078171043;Scg3;protein_coding;"secretogranin III [Source:RGD Symbol;Acc:621209]"
17.7786496874331;1.74350773509782;0.680505311057032;2.56207807164594;0.0104047926386909;0.0309243810326581;Ccdc40;protein_coding;"coiled-coil domain containing 40 [Source:RGD Symbol;Acc:1592118]"
2.14045713719392;1.74233412319043;2.22390277113551;0.78345786776497;0.433358285791657;0.605010375310534;AABR07033987.1;protein_coding;"guanine nucleotide-binding protein G(I)/G(S)/G(O) subunit gamma-5 pseudogene [Source:RGD Symbol;Acc:11463329]"
2.14419401818805;1.74221661394092;2.41124378554394;0.722538560549531;0.469963426630714;0.638491251209236;;lncRNA;"uncharacterized LOC103693122 [Source:RGD Symbol;Acc:9119107]"
17.8381707870209;1.7402101454341;0.800393409049601;2.17419349754572;0.0296906065132828;0.0755211385969889;Stum;protein_coding;"stum	mechanosensory transduction mediator homolog [Source:RGD Symbol;Acc:1592263]"
22.1223030548923;1.73933857262054;0.693716832936653;2.50727456800715;0.0121666162133714;0.0352715997652406;Agmo;protein_coding;"alkylglycerol monooxygenase [Source:RGD Symbol;Acc:1312038]"
2.85679307691135;1.73875020044254;1.86853018467123;0.930544346945337;0.35208931416289;0.523552651009424;;lncRNA;
139.230516122815;1.7376708281878;0.278356505112173;6.24260901496642;4.30331647920112e-10;4.12635306384795e-09;Trarg1;protein_coding;"trafficking regulator of GLUT4 (SLC2A4) 1 [Source:RGD Symbol;Acc:1307639]"
11.4035621995846;1.7357445830029;0.976787076344812;1.77699380452304;0.0755692591851032;0.161920148603918;Got1l1;protein_coding;"glutamic-oxaloacetic transaminase 1-like 1 [Source:RGD Symbol;Acc:1307172]"
2.1319501982092;1.73212418231664;2.45497424421116;0.705556967206884;0.480463693431441;0.647669399450292;L3mbtl1;protein_coding;"L3MBTL histone methyl-lysine binding protein 1 [Source:RGD Symbol;Acc:1307316]"
7.75041175044098;1.73210969663434;1.0937054692491;1.58370763001079;0.113260267682704;0.223004045812517;Acoxl;protein_coding;"acyl-CoA oxidase-like [Source:RGD Symbol;Acc:1306814]"
52.291951794853;1.729890926684;0.375509286738317;4.60678600444179;4.08940465417448e-06;2.4707619170043e-05;Pm20d2;protein_coding;"peptidase M20 domain containing 2 [Source:RGD Symbol;Acc:1307853]"
2.84047648993343;1.72874018987389;1.9338474627968;0.89393823614905;0.371354938346764;0.543511179106699;Fgfr4;protein_coding;"fibroblast growth factor receptor 4 [Source:RGD Symbol;Acc:2612]"
74.6471066487705;1.72810924696467;0.278145440285742;6.21296989513601;5.19924134648372e-10;4.94016450753861e-09;Serpinb7;protein_coding;"serpin family B member 7 [Source:RGD Symbol;Acc:71063]"
202.44174866951;1.72801149358899;0.200857680617861;8.60316363443721;7.75482897836538e-18;1.29314090394216e-16;Clmn;protein_coding;"calmin [Source:RGD Symbol;Acc:1306741]"
4.91547187144495;1.72698493697083;1.29710848452661;1.33141133341758;0.18305370227534;0.323894005864905;;pseudogene;"similar to Alpha- and gamma-adaptin-binding protein p34 [Source:RGD Symbol;Acc:1586039]"
4.96322468392227;1.7262453268251;1.66752702049814;1.03521280651237;0.300569539297441;0.467106212467999;AC118772.4;snoRNA;"Z30 small nucleolar RNA [Source:RGD Symbol;Acc:40983522]"
2.8265599171975;1.72589740396156;2.09864404153939;0.822386917361932;0.410856722774004;0.582682189977329;Plvap;protein_coding;"plasmalemma vesicle associated protein [Source:RGD Symbol;Acc:619971]"
21.0107897764136;1.72224135565182;0.654619806481217;2.63090321832667;0.00851582831227675;0.0260262865286852;;lncRNA;
29.4282821200086;1.71991586803303;0.50062755134044;3.4355198059474;0.000591418231102583;0.00243031822775156;Lsamp;protein_coding;"limbic system-associated membrane protein [Source:RGD Symbol;Acc:71102]"
3.53472257817927;1.71846754406432;1.90546990954383;0.901860236919578;0.367131116294996;0.539214768752594;;lncRNA;
4.20302124570928;1.71760429993092;1.37917036775606;1.24538950378226;0.212988609652748;0.361868814979329;;protein_coding;
15.4432319354937;1.71680321882889;0.667924262606673;2.57035612410427;0.0101594017243178;0.0303080370043706;;protein_coding;
3.43969059021907;1.71214691819887;1.95632336324147;0.875186050716063;0.381472681890649;0.553576808547564;Ferd3l;protein_coding;"Fer3-like bHLH transcription factor [Source:RGD Symbol;Acc:1311812]"
93.5266392280979;1.71008171945535;0.3022383078685;5.65805748290315;1.53095863536944e-08;1.25766974844726e-07;Timp4;protein_coding;"TIMP metallopeptidase inhibitor 4 [Source:RGD Symbol;Acc:69077]"
75.9060397571544;1.70800858248835;1.51158705435116;1.12994390734678;0.258499861052299;0.419767669615673;;protein_coding;
13.2123647652244;1.70794475920173;0.747943788115199;2.2835202141403;0.0223997435381283;0.0596495158764665;Hmgcs2;protein_coding;"3-hydroxy-3-methylglutaryl-CoA synthase 2 [Source:RGD Symbol;Acc:2804]"
4.18864842860017;1.70774417881977;1.47210561717207;1.16006905951515;0.246020690146149;0.404883357360348;Pabpc1l;protein_coding;"poly(A) binding protein	cytoplasmic 1-like [Source:RGD Symbol;Acc:1563142]"
13.2396790231858;1.70700343597759;0.831845153790463;2.05206873923505;0.0401629824934325;0.096575725131091;;lncRNA;
2.7973022192492;1.70649972647748;1.83361462698159;0.930675236424482;0.352021583117246;0.523544935999727;Scarna8;scaRNA;"small Cajal body-specific RNA 8 [Source:RGD Symbol;Acc:15007543]"
5298.99612837234;1.70585449503716;0.0362877237363608;47.0091347539629;0;0;Sned1;protein_coding;"sushi	nidogen and EGF-like domains 1 [Source:RGD Symbol;Acc:1566079]"
6.99799310100335;1.70120728829504;1.29664790261469;1.31200404123939;0.189518771010934;0.331930459699243;;protein_coding;
23.6331528360091;1.69848619561456;0.535652839780224;3.17087126115384;0.00151982482740856;0.00565442383566091;Drc1;protein_coding;"dynein regulatory complex subunit 1 [Source:RGD Symbol;Acc:1359318]"
230.892677821529;1.69161992035248;0.200013959626618;8.45750928340383;2.7314880359872e-17;4.46587624008767e-16;Kank4;protein_coding;"KN motif and ankyrin repeat domains 4 [Source:RGD Symbol;Acc:1307635]"
71.8589124710035;1.69116841066736;0.317637386446711;5.32421082286888;1.0139225908042e-07;7.584938344613e-07;Gatm;protein_coding;"glycine amidinotransferase [Source:RGD Symbol;Acc:71090]"
4.85524692851748;1.69008180443286;1.46189197350501;1.15609212928418;0.247643475072356;0.407033875874865;Hsf5;protein_coding;"heat shock transcription factor 5 [Source:RGD Symbol;Acc:1592448]"
106.333780066428;1.68566324147211;0.335790523017019;5.01998456158535;5.16756325311494e-07;3.56764305087218e-06;Apobr;protein_coding;"apolipoprotein B receptor [Source:RGD Symbol;Acc:1565169]"
4.84096672503909;1.68501674623003;1.46880711851908;1.14720083051405;0.251298628416825;0.411385708121099;Hist1h2bg;protein_coding;"histone cluster 1	H2bg [Source:RGD Symbol;Acc:621439]"
155.51668142461;1.68493382912904;0.201338010112181;8.36868223834254;5.82661390948516e-17;9.35274880849478e-16;Fabp4;protein_coding;"fatty acid binding protein 4 [Source:RGD Symbol;Acc:69309]"
23.5118335446177;1.68492198314978;0.576671699738969;2.92180452745031;0.00348009878083527;0.011817125501554;Nox4;protein_coding;"NADPH oxidase 4 [Source:RGD Symbol;Acc:620600]"
4.16264584829121;1.684365389859;1.78696882381602;0.942582415210852;0.345894537853884;0.517189100004442;AABR07039316.1;protein_coding;"DMRT-like family C1b [Source:RGD Symbol;Acc:1596820]"
3.39862419074555;1.68412396802393;1.94538481981578;0.865702225528521;0.386653479256636;0.558673733469802;;lncRNA;
8.8707131542971;1.68327885502296;0.964701955958637;1.74486932946069;0.0810076172391259;0.171068305728739;Tlcd3b;protein_coding;"TLC domain containing 3B [Source:RGD Symbol;Acc:1308215]"
45.2927738611438;1.68197417934971;0.423970235911524;3.96719872500839;7.27223529631642e-05;0.000359255719477514;AABR07059663.1;pseudogene;
38.3903572959201;1.68192764622094;0.45561023223355;3.69159322426887;0.000222853683697026;0.00100756585807605;Shroom3;protein_coding;"shroom family member 3 [Source:RGD Symbol;Acc:1310470]"
7.6267106687996;1.68079511138149;1.26360454504702;1.33015912135624;0.183465849634141;0.324417538505998;Grap2;protein_coding;"GRB2-related adaptor protein 2 [Source:RGD Symbol;Acc:1307605]"
84.2221678660913;1.67731633517251;0.323510707788147;5.18473204995399;2.1632565051405e-07;1.55974334233687e-06;;protein_coding;
19.0665987925627;1.66817851064707;0.590489745695331;2.82507617246208;0.00472693772163273;0.0154343436050229;Epyc;protein_coding;"epiphycan [Source:RGD Symbol;Acc:1305904]"
1.37828474001237;1.66694483489684;3.29651544878582;0.505668746527735;0.613089212000929;NA;Krt12;protein_coding;"keratin 12 [Source:RGD Symbol;Acc:1304805]"
152.285521205264;1.66426417253096;0.268332563087807;6.20224453334932;5.56634968630793e-10;5.27700036512839e-09;Tmem116;protein_coding;"transmembrane protein 116 [Source:RGD Symbol;Acc:1596066]"
16.3964106514697;1.66333705541218;0.837829232923231;1.98529364940956;0.0471118101858674;0.110113908436659;Opn4;protein_coding;"opsin 4 [Source:RGD Symbol;Acc:621701]"
8.84424528007867;1.66246695708594;0.873151077582663;1.90398546112835;0.0569120777080623;0.128551268886721;AABR07005533.1;protein_coding;"CCA tRNA nucleotidyltransferase 1	mitochondrial-like [Source:RGD Symbol;Acc:6494996]"
12.3367527048134;1.66078588665686;0.982396241778177;1.69054584701054;0.0909235748474511;0.187237698658798;;lncRNA;
7.52842644871974;1.66039287846547;1.1046792469084;1.50305428757924;0.132825045372451;0.253073507411583;Trim9;protein_coding;"tripartite motif-containing 9 [Source:RGD Symbol;Acc:621540]"
725.647195892439;1.65979055394649;0.0978275223453816;16.9664989376566;1.45343036088934e-64;8.78459606570731e-63;Plagl1;protein_coding;"PLAG1 like zinc finger 1 [Source:RGD Symbol;Acc:3014]"
1.3647018275255;1.65570881624972;3.03000026761002;0.546438504956204;0.584764548139285;NA;;pseudogene;
9.34780158912375;1.65269477790788;1.14028588277968;1.44936879677848;0.147234617827406;0.273767433548027;Adh6;protein_coding;"alcohol dehydrogenase 1 (class I) [Source:RGD Symbol;Acc:2044]"
5.44653797114154;1.65219345427371;2.95745286661328;0.558654196293486;0.576397744791401;0.726879409709072;Rgs9;protein_coding;"regulator of G-protein signaling 9 [Source:RGD Symbol;Acc:3572]"
16.9681420658598;1.65182586158676;0.676192220391584;2.44283476173415;0.0145724076458262;0.0411765820770332;Gjc2;protein_coding;"gap junction protein	gamma 2 [Source:RGD Symbol;Acc:1562712]"
200.417050052689;1.65064334720431;0.202595340411417;8.14748919620902;3.7155807378072e-16;5.63973279350572e-15;Cd34;protein_coding;"CD34 molecule [Source:RGD Symbol;Acc:1306863]"
24.329791998351;1.64896639436321;0.500268633527546;3.29616186954566;0.000980155234700468;0.00382244559500471;Ppcdc;protein_coding;"phosphopantothenoylcysteine decarboxylase [Source:RGD Symbol;Acc:1306267]"
1.3629735852934;1.647201439927;2.99441969485922;0.550090370683473;0.582257390976036;NA;;lncRNA;
6.67505122832094;1.64704795048878;1.20451419887485;1.36739604400456;0.171501201653916;0.308142639846518;Rnf112;protein_coding;"ring finger protein 112 [Source:RGD Symbol;Acc:3986]"
4.05580548868767;1.64623834377234;1.48406747162755;1.10927459515498;0.267311741128889;0.430279785543838;RGD1308775;protein_coding;"similar to RIKEN cDNA 4921536K21 [Source:RGD Symbol;Acc:1308775]"
1.35653077454573;1.64525878888724;3.00819898384382;0.546924853616219;0.584430360046894;NA;Ltc4s;protein_coding;"leukotriene C4 synthase [Source:RGD Symbol;Acc:620677]"
3.36839136091358;1.64498015266624;1.49827458014678;1.09791634621812;0.272241019468023;0.435535417673091;;protein_coding;"60S ribosomal protein L13-like [Source:RGD Symbol;Acc:2318188]"
2.676274269798;1.64478980475962;1.80522077235278;0.911129447405997;0.362227172355346;0.534120778542646;;protein_coding;"60S ribosomal protein L27-like [Source:RGD Symbol;Acc:6489473]"
1727.5589430795;1.64025964621109;0.0623326343260193;26.3146209677585;1.30465779164536e-152;2.04136268670342e-150;Adamts15;protein_coding;"ADAM metallopeptidase with thrombospondin type 1 motif	15 [Source:RGD Symbol;Acc:1309770]"
17.5985724545382;1.63853769277378;0.794327880490206;2.06279765952894;0.0391318565076471;0.0947015816205592;Nefl;protein_coding;"neurofilament light [Source:RGD Symbol;Acc:621458]"
2.00165314988854;1.63696217944149;2.08631296345486;0.784619665465116;0.432676596440044;0.604461914018627;AABR07004992.1;processed_pseudogene;
14.7772706476222;1.62891357864476;0.953202342568492;1.70888541278182;0.0874721770814743;0.181582044475889;Tekt2;protein_coding;"tektin 2 [Source:RGD Symbol;Acc:1311065]"
2.68890756938282;1.62702406671769;1.82466971645757;0.891681410637108;0.372563720175091;0.544756489359945;Nccrp1;protein_coding;"NCCRP1	F-box associated domain containing [Source:RGD Symbol;Acc:1305932]"
2.01337585660101;1.62702366887575;2.22657104865667;0.7307306316847;0.464943701581491;0.634244883229635;Ccdc13;protein_coding;"coiled-coil domain containing 13 [Source:RGD Symbol;Acc:1586605]"
1.34766243057443;1.62699938466845;3.33123443997786;0.488407349882965;0.625261336853089;NA;Rln1;protein_coding;"relaxin 1 [Source:RGD Symbol;Acc:3579]"
2.01945726236211;1.62596406908085;2.31785330438561;0.701495675332154;0.482993732580723;0.650085420535598;Ces2b;protein_coding;"similar to carboxylesterase 2 (intestine	liver) [Source:RGD Symbol;Acc:1591847]"
36.7580575884847;1.62542388593312;0.408831194802791;3.97578244174146;7.01482334046295e-05;0.000347359279402634;Lmx1a;protein_coding;"LIM homeobox transcription factor 1 alpha [Source:RGD Symbol;Acc:1304784]"
164.348359735376;1.62305920482931;0.231058799381284;7.02444230289193;2.14922965190744e-12;2.52862985468969e-11;Plxnc1;protein_coding;"plexin C1 [Source:RGD Symbol;Acc:1307420]"
16.116143846808;1.62235164259436;0.823960243112176;1.96896835272851;0.048956725362595;0.113598547371055;Sncaip;protein_coding;"synuclein	alpha interacting protein [Source:RGD Symbol;Acc:1309283]"
1.99508998077264;1.62063950465071;2.15664768136533;0.751462336038454;0.452374459621962;0.622577328647011;;pseudogene;
912.909099112595;1.61937401804674;0.0876255402110795;18.4806166574934;2.95781380457178e-76;2.20087638738404e-74;Npnt;protein_coding;"nephronectin [Source:RGD Symbol;Acc:1593709]"
2.00113203662216;1.61652549510272;2.24030618259092;0.721564537769209;0.470562248456089;0.638993686726567;SNORD62;snoRNA;"small nucleolar RNA SNORD62 [Source:RGD Symbol;Acc:41397579]"
32.6615437018937;1.61388245972393;0.517050765838978;3.12132302348535;0.00180040427370416;0.00657556028585408;Col4a3;protein_coding;"collagen type IV alpha 3 chain [Source:RGD Symbol;Acc:71085]"
2.67289912367233;1.61338528888018;1.9493956712102;0.82763356495943;0.407878053489874;0.579800991109021;;lncRNA;
29.8260470265483;1.61310230221913;0.469778171322173;3.43375320670842;0.000595285922262702;0.00244211637111545;;protein_coding;"hypothetical protein LOC502684 [Source:RGD Symbol;Acc:1559448]"
2.67086274017279;1.61124246060023;2.15032215305956;0.749302823443314;0.453674706431972;0.623566202276795;Itk;protein_coding;"IL2-inducible T-cell kinase [Source:RGD Symbol;Acc:1311618]"
21.7842247896389;1.61030119104276;0.721068377468768;2.23321565798732;0.0255347262506089;0.0666099075861163;Kcnip1;protein_coding;"potassium voltage-gated channel interacting protein 1 [Source:RGD Symbol;Acc:70886]"
3.96571784056921;1.61000931035683;1.54533553353997;1.04185096078695;0.297480783025038;0.463381398344361;;protein_coding;
18.6546690919804;1.60820738151738;0.749755249595532;2.14497648717359;0.0319547269814238;0.0803765082817003;Stmn3;protein_coding;"stathmin 3 [Source:RGD Symbol;Acc:3628]"
16741.1347206405;1.60727196742065;0.0199450709735726;80.5849209336131;0;0;Eln;protein_coding;"elastin [Source:RGD Symbol;Acc:67394]"
2.65861892019394;1.60312222727939;2.16012403512743;0.742143599723808;0.458000336028544;0.627637032478505;Scarna3a;scaRNA;"small Cajal body-specific RNA 3A [Source:RGD Symbol;Acc:15008065]"
106.31670243876;1.60082370602743;0.293080289720202;5.4620653867775;4.70626658648708e-08;3.65286579466697e-07;Gask1a;protein_coding;"golgi associated kinase 1A [Source:RGD Symbol;Acc:1305157]"
30.041551864241;1.59771522540376;0.559577817381519;2.85521544238493;0.00430076435710223;0.0142046551324927;Pdzd3;protein_coding;"PDZ domain containing 3 [Source:RGD Symbol;Acc:1559807]"
14.5548713533668;1.59677693727573;0.798201963027298;2.00046731433699;0.045449825966795;0.10717196990649;Cox6a2;protein_coding;"cytochrome c oxidase subunit 6A2 [Source:RGD Symbol;Acc:2385]"
7.25350650975239;1.59547197188178;1.15610023075023;1.38004640899209;0.16757235611795;0.302773190818769;;lncRNA;
431.48090986353;1.59481273704944;0.117570185162667;13.5647718411169;6.47809260787253e-42;2.48183584533185e-40;Trib3;protein_coding;"tribbles pseudokinase 3 [Source:RGD Symbol;Acc:708432]"
2.64534414897451;1.59438195635686;2.1579328327519;0.738846887242375;0.459999976888032;0.629604284913296;Grm1;protein_coding;"glutamate metabotropic receptor 1 [Source:RGD Symbol;Acc:2742]"
19.0911991278834;1.58605021721839;0.76546894696068;2.07199811764521;0.0382656167407073;0.0930220641023555;;lncRNA;
1.30050800652185;1.58528921341696;3.12762310851536;0.50686708673459;0.612248080745446;NA;U6;snRNA;"U6 spliceosomal RNA [Source:RGD Symbol;Acc:40963561]"
7.75052739441909;1.58502016628621;1.13896808319029;1.39162825515401;0.164034998110022;0.297731346309409;Sdr16c5;protein_coding;"short chain dehydrogenase/reductase family 16C	member 5 [Source:RGD Symbol;Acc:1565999]"
2.63106394549613;1.58470520073414;2.18003086725111;0.726918698510153;0.467275761874141;0.636327059796474;Crybb1;protein_coding;"crystallin	beta B1 [Source:RGD Symbol;Acc:2416]"
22.0907745796934;1.58430441213784;0.592105971285807;2.67571091826247;0.0074570934996963;0.0231676670116487;Ppp1r9a;protein_coding;"protein phosphatase 1	regulatory subunit 9A [Source:RGD Symbol;Acc:632280]"
8.53320550723543;1.58349888534962;1.01024618185778;1.5674386241556;0.117012201804446;0.228456942578429;Impa1;protein_coding;"inositol monophosphatase 1 [Source:RGD Symbol;Acc:69254]"
3.271620185311;1.5808232594909;1.91566911218769;0.82520684257711;0.409254169335346;0.580975021868934;Slc7a9;protein_coding;"solute carrier family 7 member 9 [Source:RGD Symbol;Acc:619905]"
1.30348272763126;1.57381708295819;3.3840719708931;0.465066079118535;0.641884136568978;NA;Mir29b2;miRNA;"microRNA 29b-2 [Source:RGD Symbol;Acc:2314889]"
678.791212846539;1.57196155965761;0.0982769756240787;15.9952170859485;1.37976511600446e-57;7.38020050228329e-56;Notch3;protein_coding;"notch receptor 3 [Source:RGD Symbol;Acc:620761]"
24.6628931885847;1.5645669172133;0.587854987111302;2.66148446728592;0.00777969302713363;0.0240087780018933;Sh3tc2;protein_coding;"SH3 domain and tetratricopeptide repeats 2 [Source:RGD Symbol;Acc:1309038]"
4.48658522344089;1.56452780638521;1.46203365995686;1.07010382129737;0.284572579278635;0.449378807987446;Bmp7;protein_coding;"bone morphogenetic protein 7 [Source:RGD Symbol;Acc:620743]"
3.89590580687748;1.561591801201;1.65545554827985;0.943300351872099;0.345527295950502;0.516913358420652;Ctla2a;protein_coding;"cytotoxic T lymphocyte-associated protein 2 alpha [Source:RGD Symbol;Acc:1565540]"
0.679724838149109;1.56095000744178;3.99269030286123;0.390951936924128;0.695832762815492;NA;AABR07030375.1;protein_coding;"similar to stathmin 1/oncoprotein 18) [Source:RGD Symbol;Acc:1565395]"
0.679724838149109;1.56095000744178;3.99269030286123;0.390951936924128;0.695832762815492;NA;U6;snRNA;"U6 spliceosomal RNA [Source:RGD Symbol;Acc:15013956]"
0.68403865176653;1.56095000744178;3.99269030286123;0.390951936924128;0.695832762815492;NA;;protein_coding;
0.679724838149109;1.56095000744178;3.99269030286123;0.390951936924128;0.695832762815492;NA;;protein_coding;
5.85001571287125;1.55969265016714;1.36580041138863;1.14196235201114;0.253469669005331;0.413921772994693;Efnb3;protein_coding;"ephrin B3 [Source:RGD Symbol;Acc:2541]"
5.14826778801775;1.55817554358945;1.29284275842985;1.20523206200408;0.228113728270685;0.381584645725269;Cabcoco1;protein_coding;"ciliary associated calcium binding coiled-coil 1 [Source:RGD Symbol;Acc:1306739]"
130.011762324894;1.55804975346062;0.288145177352324;5.40716928798549;6.40286194928604e-08;4.90154159830575e-07;Pamr1;protein_coding;"peptidase domain containing associated with muscle regeneration 1 [Source:RGD Symbol;Acc:1308745]"
24.2408710074013;1.55751304557445;0.670794133945923;2.32189425451954;0.0202386302646859;0.0546067925691169;Fam189a2;protein_coding;"family with sequence similarity 189	member A2 [Source:RGD Symbol;Acc:1307524]"
11.6714987635232;1.55657356317812;0.95364559822786;1.63223483238497;0.102630025558418;0.206121867550267;;protein_coding;"sperm motility kinase Y-like [Source:RGD Symbol;Acc:41297741]"
3.83062521527633;1.55276896645144;1.52334447838681;1.0193157151794;0.308053105593716;0.475689457097398;Rab37;protein_coding;"RAB37	member RAS oncogene family [Source:RGD Symbol;Acc:2319982]"
169.665613755212;1.551541194943;0.206160900394867;7.52587513913296;5.23683671847178e-14;6.94181475381271e-13;Wnt5b;protein_coding;"Wnt family member 5B [Source:RGD Symbol;Acc:628850]"
0.678934933526873;1.54797140678038;3.99345835259414;0.387626781126895;0.698292247089548;NA;U6;snRNA;"U6 spliceosomal RNA [Source:RFAM;Acc:RF00026]"
0.678934933526873;1.54797140678038;3.99345835259414;0.387626781126895;0.698292247089548;NA;;processed_pseudogene;
0.678265387272865;1.54797140678038;3.99345835259414;0.387626781126895;0.698292247089548;NA;;pseudogene;
813.035290846281;1.54723233374184;0.091334189857615;16.9403411379013;2.2680559678951e-64;1.36589183505395e-62;Clec3b;protein_coding;"C-type lectin domain family 3	member B [Source:RGD Symbol;Acc:1311031]"
3.84098108474328;1.54641110127502;1.37162343513089;1.12743123343285;0.259560199761544;0.421162712193038;;protein_coding;
2.57917382700842;1.54618400019082;2.45538160672247;0.62971230050661;0.528882833271894;0.690144691709902;Scgb1a1;protein_coding;"secretoglobin family 1A member 1 [Source:RGD Symbol;Acc:3934]"
0.672584736409916;1.54264638498513;3.99377543873507;0.386262675167767;0.699302140417271;NA;;protein_coding;
0.672584736409916;1.54264638498513;3.99377543873507;0.386262675167767;0.699302140417271;NA;;protein_coding;
0.676229003773328;1.54264638498513;3.99377543873507;0.386262675167767;0.699302140417272;NA;U6;snRNA;"U6 spliceosomal RNA [Source:RGD Symbol;Acc:41054385]"
14.7301055501253;1.53921218500985;0.748485685679898;2.0564350320363;0.0397406024865271;0.0959251970630675;;lncRNA;
7.62326121644664;1.53761816572696;1.01026013586765;1.52200221619791;0.12800852538974;0.24548897274628;;lncRNA;
3.85708247396637;1.53750657837366;1.70070928585357;0.904038445113801;0.365975016072445;0.538014686920819;;lncRNA;
74.9949350635556;1.53681248991053;0.316953933462647;4.84869354079697;1.24277242011376e-06;8.20122028283191e-06;Akr1c15;protein_coding;"aldo-keto reductase family 1	member C15 [Source:RGD Symbol;Acc:1307514]"
17.7286117488785;1.53520833781767;0.660627837905667;2.32386261936011;0.0201328582801952;0.0543476803171603;Minar1;protein_coding;"membrane integral NOTCH2 associated receptor 1 [Source:RGD Symbol;Acc:1591930]"
0.673831215287217;1.53489682620764;3.99423894792848;0.384277667464958;0.700772658461479;NA;Gkn2;protein_coding;"gastrokine 2 [Source:RGD Symbol;Acc:1311934]"
0.669517401669797;1.53489682620764;3.99423894792848;0.384277667464958;0.700772658461479;NA;Dnajb13;protein_coding;"DnaJ heat shock protein family (Hsp40) member B13 [Source:RGD Symbol;Acc:1359131]"
0.669517401669797;1.53489682620764;3.99423894792848;0.384277667464958;0.700772658461479;NA;;pseudogene;
0.673831215287217;1.53489682620764;3.99423894792848;0.384277667464958;0.700772658461479;NA;;protein_coding;"ribosomal protein S20-like [Source:RGD Symbol;Acc:2324274]"
0.673161669033209;1.53489682620764;3.99423894792848;0.384277667464958;0.700772658461479;NA;;protein_coding;"similar to Aspartate aminotransferase	mitochondrial precursor (Transaminase A) (Glutamate oxaloacetate transaminase 2) [Source:RGD Symbol;Acc:1588547]"
21.7785010477121;1.53400916799378;0.677083700240366;2.26561231270107;0.0234751305504067;0.0621093098937236;C6;protein_coding;"complement C6 [Source:RGD Symbol;Acc:2238]"
7.55750292467087;1.53141165420723;1.12299616637858;1.3636837774306;0.172667111943588;0.309694510998287;Heyl;protein_coding;"hes-related family bHLH transcription factor with YRPW motif-like [Source:RGD Symbol;Acc:1305022]"
0.67179483178768;1.52953132517593;3.9945612940327;0.382903456121911;0.701791348696225;NA;AC110981.1;protein_coding;
0.67179483178768;1.52953132517593;3.9945612940327;0.382903456121911;0.701791348696225;NA;AABR07014177.1;pseudogene;"60S ribosomal protein L29 pseudogene [Source:RGD Symbol;Acc:11498901]"
0.67179483178768;1.52953132517593;3.9945612940327;0.382903456121911;0.701791348696225;NA;;processed_pseudogene;
0.667481018170259;1.52953132517593;3.9945612940327;0.382903456121911;0.701791348696225;NA;;protein_coding;
0.667481018170259;1.52953132517593;3.9945612940327;0.382903456121911;0.701791348696225;NA;U6;snRNA;"U6 spliceosomal RNA [Source:RGD Symbol;Acc:41212192]"
0.671125285533671;1.52953132517593;3.9945612940327;0.38290345612191;0.701791348696225;NA;AC120066.1;protein_coding;
0.671125285533671;1.52953132517593;3.9945612940327;0.38290345612191;0.701791348696225;NA;;protein_coding;
5.07665786180705;1.5286272234747;1.28616224331708;1.1885181915559;0.234629317102291;0.39027465679065;AC114446.1;protein_coding;
29.2996696169239;1.52822310680837;0.521714308949558;2.92923364491451;0.00339798897735273;0.0115698864061093;AC130970.1;protein_coding;"myosin XVB [Source:RGD Symbol;Acc:1597365]"
5.6593817530274;1.52776226517978;1.23635670375112;1.23569699629932;0.216571214482666;0.366579241013931;Tmem139;protein_coding;"transmembrane protein 139 [Source:RGD Symbol;Acc:1594187]"
226.88755497538;1.5274618060073;0.218258362956157;6.99841135670083;2.58881067871926e-12;3.02666678653058e-11;Etl4;protein_coding;"enhancer trap locus 4 [Source:RGD Symbol;Acc:1563437]"
3.19650051091696;1.52648750037862;1.77119289270633;0.86184147794665;0.388774756589035;0.560577639722128;Chgb;protein_coding;"chromogranin B [Source:RGD Symbol;Acc:2339]"
6.92537086083739;1.52584320491162;1.1841369734301;1.28856985226269;0.197547669976964;0.342233349622759;;lncRNA;
4.44869117860336;1.52380512880788;1.76916573411363;0.861312820741083;0.389065776378365;0.560804066132294;Ms4a6b;protein_coding;"membrane-spanning 4-domains	subfamily A	member 6B [Source:RGD Symbol;Acc:1311761]"
44.6964992002394;1.52327530005625;0.430716863030725;3.53660474154129;0.000405305749900732;0.00173323853507996;;protein_coding;
3.18021166867655;1.52184292045903;1.6268010405874;0.935481895136681;0.349540009440118;0.521336199380531;;protein_coding;
8.22804033217097;1.52161463405473;0.977701035351147;1.55631893496792;0.119632271031695;0.232758103615646;;protein_coding;
300.821861024135;1.5179133064374;0.154133910427393;9.84801658654108;6.99099235986713e-23;1.46121340934951e-21;Trpm3;protein_coding;"transient receptor potential cation channel	subfamily M	member 3 [Source:RGD Symbol;Acc:1304888]"
69.8334332874486;1.5178294043616;0.328231782653158;4.62426091736976;3.75936413988634e-06;2.28040849383975e-05;Coro2b;protein_coding;"coronin 2B [Source:RGD Symbol;Acc:1561953]"
7.60701644706177;1.51674868712035;1.03455304673862;1.4660907837465;0.142623556184126;0.267511043875715;;protein_coding;
0.666021567294015;1.51631878195422;3.99536008805174;0.379519930253302;0.70430180714237;NA;AABR07048600.1;protein_coding;"similar to ribosomal protein L31 [Source:RGD Symbol;Acc:1561195]"
0.666021567294015;1.51631878195422;3.99536008805174;0.379519930253302;0.70430180714237;NA;;protein_coding;
0.666691113548023;1.51631878195422;3.99536008805174;0.379519930253302;0.70430180714237;NA;RGD1559441;protein_coding;"similar to MIC2L1 [Source:RGD Symbol;Acc:1559441]"
14.5069956938871;1.51623727583559;0.730158034914153;2.07658781158775;0.037839618798266;0.0921944269640604;Tspy26;protein_coding;"testis specific protein	Y-linked 26 [Source:RGD Symbol;Acc:1310192]"
12.0564445964501;1.5142191480968;0.907564833633142;1.66844184787892;0.0952280467854283;0.194115176221584;;protein_coding;
1.86445704644704;1.51246867411506;2.55235642290016;0.592577376946629;0.553464023006239;NA;AC119007.5;lncRNA;
342.368999991461;1.5118347442556;0.130862528842034;11.5528467746528;7.14150362890831e-31;2.04731256430108e-29;Ifi27l2b;protein_coding;"interferon	alpha-inducible protein 27 like 2B [Source:RGD Symbol;Acc:1559721]"
0.664654730048486;1.51089503279769;3.99569006989843;0.378131187946741;0.705333140718127;NA;AABR07062670.1;protein_coding;
10.0897013908715;1.51070282279027;0.835096689506388;1.80901546105185;0.0704486014108797;0.152877574182884;Mir101a;miRNA;"microRNA 101a [Source:RGD Symbol;Acc:2325348]"
7.60409754530928;1.510566959726;1.08473929305401;1.39256222153906;0.163752213771511;0.297379277900275;Gjc3;protein_coding;"gap junction protein	gamma 3 [Source:RGD Symbol;Acc:727930]"
2.53524900161354;1.51026388590514;2.07502998823433;0.727827498623404;0.466719189067627;0.635889702422706;;protein_coding;
3.77015699997463;1.50789569063912;1.6403583165076;0.919247749387768;0.357966000811593;0.529422860917641;;protein_coding;"zinc finger X-linked duplicated B [Source:NCBI gene (formerly Entrezgene);Acc:120099132]"
11.8888778457174;1.50722088841555;0.795039297858387;1.89578162045019;0.0579889272108679;0.130555691774077;;lncRNA;
20.8448364710035;1.50689752630782;0.710711290461063;2.12026676166948;0.033983555053461;0.0845649046826759;Plin1;protein_coding;"perilipin 1 [Source:RGD Symbol;Acc:3351]"
11.831756701922;1.50583197231412;0.80916037913884;1.86098085266697;0.0627468806862799;0.139084903541599;Ripor2;protein_coding;"RHO family interacting cell polarization regulator 2 [Source:RGD Symbol;Acc:1306939]"
5.05998019972445;1.50573201346001;1.44180238924835;1.04434007370801;0.296328078512429;0.462317089782414;Gm22830;snoRNA;"predicted gene	22830 [Source:RGD Symbol;Acc:15014194]"
6.18638380537932;1.50555551034373;1.37663173750904;1.09365160581578;0.274107806616002;0.43747501414348;Cryaa;pseudogene;"crystallin	alpha A [Source:RGD Symbol;Acc:2413]"
12.5993584177016;1.50233597412657;0.916743577119266;1.63877447480727;0.101260237009029;0.203982539767195;Pdrg1;lncRNA;"p53 and DNA damage regulated 1 [Source:RGD Symbol;Acc:1305096]"
1.89070100325624;1.50166634054815;2.81935503322364;0.532627612646269;0.594291383880797;NA;;lncRNA;
24.3595785769981;1.49994969005962;0.531742226962099;2.82082109338767;0.00479009089112667;0.0156235538085413;Ropn1l;protein_coding;"rhophilin associated tail protein 1-like [Source:RGD Symbol;Acc:1591367]"
0.658881465554821;1.49754228247129;3.9965076416805;0.374712728396433;0.707874124977998;NA;;protein_coding;
0.658881465554821;1.49754228247129;3.9965076416805;0.374712728396433;0.707874124977998;NA;U6;snRNA;"U6 spliceosomal RNA [Source:RGD Symbol;Acc:41282244]"
0.65955101180883;1.49754228247129;3.9965076416805;0.374712728396433;0.707874124977998;NA;AABR07015596.1;protein_coding;"similar to interferon induced transmembrane protein 3 [Source:RGD Symbol;Acc:1565332]"
0.65523719819141;1.49754228247129;3.9965076416805;0.374712728396433;0.707874124977998;NA;AC128582.1;protein_coding;
11.3181457824473;1.49681874526405;0.905024009627406;1.65389948702055;0.0981479369093133;0.198597142825202;;lncRNA;
6.27708664124974;1.49657055982122;1.30192933932552;1.14950213856962;0.250348985428945;0.410352723130155;Scd4;protein_coding;"stearoyl-coenzyme A desaturase 4 [Source:RGD Symbol;Acc:1563648]"
56.2094328514596;1.49598971576902;0.343965801780886;4.34923968610693;1.36610337641648e-05;7.60227305207186e-05;Cyp4f1;protein_coding;"cytochrome P450	family 4	subfamily f	polypeptide 1 [Source:RGD Symbol;Acc:70926]"
2.50571090713532;1.49393918947111;2.2114315061399;0.675553000544346;0.499324490274492;0.665421524809006;Faslg;protein_coding;"Fas ligand [Source:RGD Symbol;Acc:3880]"
13.0985707376734;1.49348128093812;0.735944756476744;2.02933884343167;0.0424237895128264;0.101118890094496;Cited4;protein_coding;"Cbp/p300-interacting transactivator	with Glu/Asp-rich carboxy-terminal domain	4 [Source:RGD Symbol;Acc:620113]"
2.5026435723952;1.49232622681899;1.99817497750291;0.746844617523902;0.455157359614407;0.624917542616401;;protein_coding;"hypothetical protein LOC500028 [Source:RGD Symbol;Acc:1560448]"
5.62540076690914;1.49148595943426;1.42814898372068;1.04434899750345;0.2963239512999;0.462317089782414;Cd37;protein_coding;"CD37 molecule [Source:RGD Symbol;Acc:62035]"
27.5322047398353;1.49136069491869;0.607806707561587;2.45367594066503;0.014140434684254;0.0401388873319398;Insyn2a;protein_coding;"inhibitory synaptic factor 2A [Source:RGD Symbol;Acc:2302685]"
1.8558574938316;1.49050683520675;2.19094959714167;0.680301745485735;0.49631341954887;NA;;protein_coding;
5.01267989832201;1.4883649429924;1.45388482644035;1.02371585143816;0.305969506060185;0.473257711609352;;lncRNA;
8.05834524407179;1.48826613491349;1.02527825479179;1.4515729051678;0.146620397088254;0.272947477174844;Cd2;protein_coding;"Cd2 molecule [Source:RGD Symbol;Acc:2297]"
2.49447251941543;1.48595079072137;2.21989296871273;0.669379475346075;0.503253440910818;0.668422777289085;Bpifb4;protein_coding;"BPI fold containing family B	member 4 [Source:RGD Symbol;Acc:1561174]"
14366.8503081462;1.48527992784909;0.0284080745554777;52.2837239443493;0;0;NEWGENE_1308171;protein_coding;"osteoglycin [Source:RGD Symbol;Acc:1308171]"
4.37965290997042;1.48396454629535;1.54860693873107;0.958257714841002;0.337932820625842;0.50855472206003;Ccdc116;protein_coding;"coiled-coil domain containing 116 [Source:RGD Symbol;Acc:1310080]"
17.3134540156306;1.48214393622065;0.766772582998593;1.93296417879793;0.0532406107305769;0.121669984282189;Dnali1;protein_coding;"dynein	axonemal	light intermediate chain 1 [Source:RGD Symbol;Acc:1309260]"
1.85813492394948;1.4789330277835;2.08098300765716;0.710689622328313;0.477276591900968;NA;AABR07053734.2;protein_coding;"ribosomal protein S12-like 3 [Source:RGD Symbol;Acc:2321715]"
0.652410910069636;1.47856417965565;3.99768244978973;0.369855334490968;0.711490283067888;NA;Metazoa_SRP;misc_RNA;"Metazoan signal recognition particle RNA [Source:RGD Symbol;Acc:15013388]"
0.652410910069636;1.47856417965565;3.99768244978973;0.369855334490968;0.711490283067888;NA;;lncRNA;
0.652410910069636;1.47856417965565;3.99768244978973;0.369855334490968;0.711490283067888;NA;;protein_coding;
0.651741363815628;1.47856417965565;3.99768244978973;0.369855334490967;0.711490283067888;NA;Dcdc2c;protein_coding;"allantoicase [Source:RGD Symbol;Acc:621804]"
0.651741363815628;1.47856417965565;3.99768244978973;0.369855334490967;0.711490283067888;NA;;protein_coding;
44.4671776326611;1.47785797153336;0.379502287475494;3.89420043121293;9.85231635532461e-05;0.000476451416582451;Tspan15;protein_coding;"tetraspanin 15 [Source:RGD Symbol;Acc:1588304]"
8.71136149126602;1.47377469960033;1.17694132244038;1.25220745631096;0.210494279742263;0.358883817571857;Lin7b;protein_coding;"lin-7 homolog B	crumbs cell polarity complex component [Source:RGD Symbol;Acc:620730]"
51.8966260605116;1.46977951631916;0.417687237390669;3.51885186988478;0.000433418634516129;0.00184112613528809;Mfap2;protein_coding;"microfibril associated protein 2 [Source:RGD Symbol;Acc:1306031]"
1.86208733258033;1.46717297742074;2.56763118471363;0.571411106920472;0.567721001881447;NA;Th;protein_coding;"tyrosine hydroxylase [Source:RGD Symbol;Acc:3853]"
15.2398732110487;1.46665062992866;0.834115359422584;1.75833068335289;0.0786912598143739;0.167210188071106;Tnnt1;protein_coding;"troponin T1	slow skeletal type [Source:RGD Symbol;Acc:621852]"
7.97247879594004;1.46592050605593;0.944493936229897;1.55206979084206;0.120645525335369;0.234239520487621;AABR07049516.1;protein_coding;"similar to 60S ribosomal protein L32 [Source:RGD Symbol;Acc:1586416]"
7.38377994351926;1.4645379753863;0.956432134515388;1.53125132723438;0.125707289820338;0.241879260564545;Snrpel1;protein_coding;"small nuclear ribonucleoprotein polypeptide E-like1 [Source:RGD Symbol;Acc:1592561]"
4.8473234830581;1.46447484118448;1.47538007485073;0.992608525862497;0.320900768248922;0.490381047779276;;lncRNA;
6919.24576062018;1.46182849712845;0.0295947047434143;49.3949343236393;0;0;Adamts9;protein_coding;"ADAM metallopeptidase with thrombospondin type 1 motif	9 [Source:RGD Symbol;Acc:1306889]"
11.6996562568295;1.45959060366847;0.821762937318172;1.77616991152199;0.0757049159390792;0.162144200985261;AABR07049043.1;protein_coding;
11.4509460162531;1.4588540611145;2.06978110422093;0.704834950004829;0.480912955743272;0.647958044313852;Gprin1;protein_coding;"G protein-regulated inducer of neurite outgrowth 1 [Source:RGD Symbol;Acc:1308762]"
1.80834166479245;1.4574616172596;2.3912830424526;0.609489379293537;0.542200110383606;NA;Reep1;protein_coding;"receptor accessory protein 1 [Source:RGD Symbol;Acc:1305230]"
5.46044543642527;1.45689398349056;1.25771729322946;1.15836364128354;0.246715670148994;0.405787773812207;RGD1309651;protein_coding;"similar to 1190005I06Rik protein [Source:RGD Symbol;Acc:1309651]"
1.84376210684038;1.45626054121131;2.33141345219858;0.624625606341089;0.532216809614434;NA;Tssk3;protein_coding;"testis-specific serine kinase 3 [Source:RGD Symbol;Acc:1359231]"
1.8427311555998;1.4549464420326;2.61472173398926;0.556444084706789;0.57790730897802;NA;Gfra3;protein_coding;"GDNF family receptor alpha 3 [Source:RGD Symbol;Acc:620502]"
5.42730242449522;1.4534484442972;1.35605045275891;1.07182475500092;0.283798752006814;0.448452921764802;Nfe2l3;protein_coding;"nuclear factor	erythroid 2-like 3 [Source:RGD Symbol;Acc:1307730]"
6.05623774568407;1.45153747524932;1.31749365759547;1.10174152784803;0.270574057346642;0.433653517384405;;pseudogene;
1.84473979436182;1.45019607991566;2.61356869157992;0.554871997276263;0.578982216849283;NA;Prrt4;protein_coding;"proline-rich transmembrane protein 4 [Source:RGD Symbol;Acc:1559885]"
4.80345192138236;1.44840156331171;1.4862424395385;0.974539230464617;0.329788870245317;0.499938904893797;Spire2;protein_coding;"spire-type actin nucleation factor 2 [Source:RGD Symbol;Acc:1305837]"
1.84066702736275;1.44689870169476;2.33287034242591;0.620222511033404;0.535111302917062;NA;Nr5a1;protein_coding;"nuclear receptor subfamily 5	group A	member 1 [Source:RGD Symbol;Acc:68350]"
3.66303657372306;1.44440776957076;1.67348293332151;0.863114729651837;0.388074390140978;0.559760613400556;;lncRNA;
3.65860240173742;1.44176621059972;1.5595917331005;0.924451047027196;0.355251527595186;0.526804346766926;Tbxas1;protein_coding;"thromboxane A synthase 1 [Source:RGD Symbol;Acc:3826]"
8.54577453977492;1.43965036100099;1.23185150256714;1.16868823717859;0.242529262878873;0.400633933805435;Adgrl4;protein_coding;"adhesion G protein-coupled receptor L4 [Source:RGD Symbol;Acc:621136]"
22.86909109038;1.43714708030515;0.59729344101452;2.40609888142102;0.0161238998237289;0.0449461090324458;Pla2g4d;protein_coding;"phospholipase A2 group IVD [Source:RGD Symbol;Acc:1593372]"
80.239473502134;1.43651822279537;0.33747067416077;4.25672016203405;2.07447745163935e-05;0.000112434125915655;Cdhr2;protein_coding;"cadherin-related family member 2 [Source:RGD Symbol;Acc:1560576]"
11.5714791561028;1.43651216439309;0.939822136766716;1.52849364597343;0.126390019940243;0.242917478263617;Batf3;protein_coding;"basic leucine zipper ATF-like transcription factor 3 [Source:RGD Symbol;Acc:620501]"
12.7566376382805;1.43591468081572;0.734435991925905;1.95512569727191;0.0505682358573721;0.116549202192198;Gsg1;protein_coding;"germ cell associated 1 [Source:RGD Symbol;Acc:1306546]"
4.26453505282644;1.43585011691781;1.78064871045499;0.806363494656349;0.420033289384639;0.591587223931826;U5;snRNA;"U5 spliceosomal RNA [Source:RGD Symbol;Acc:41150489]"
15.6817898589094;1.43451308955981;0.773875028495382;1.85367538263754;0.0637856156722189;0.140920926047016;Ccdc184;protein_coding;"coiled-coil domain containing 184 [Source:RGD Symbol;Acc:1593153]"
57.9457212215415;1.43258108137444;0.403056089909838;3.55429707486842;0.000378990854275554;0.00163112207770728;Ly75;protein_coding;"lymphocyte antigen 75 [Source:RGD Symbol;Acc:1565962]"
1.82264994289024;1.43147407619645;2.37902243215279;0.601706842629936;0.547369294410438;NA;AABR07024795.1;protein_coding;"similar to glyceraldehyde-3-phosphate dehydrogenase (phosphorylating) (EC 1.2.1.12) [Source:RGD Symbol;Acc:1564958]"
98.2868467351745;1.42863469275332;0.24260925987874;5.88862392749304;3.89424474459206e-09;3.39570028718543e-08;MGC108823;protein_coding;"similar to interferon-inducible GTPase [Source:RGD Symbol;Acc:1359421]"
1.82128310564471;1.42791200934542;2.38391896382421;0.598976739987342;0.549188395590583;NA;Pabpc6;protein_coding;"poly(A) binding protein	cytoplasmic 6 [Source:RGD Symbol;Acc:1311201]"
10.2855783944905;1.4245003419509;0.97663332080065;1.45858257302043;0.144680032981632;0.270157607871791;RT1-Bb;protein_coding;"RT1 class II	locus Bb [Source:RGD Symbol;Acc:3469]"
7.80245444065388;1.42427867396782;1.16306391753245;1.22459191837845;0.22072901438922;0.37181257258319;Hist2h3c2;protein_coding;"histone cluster 2 H3 family member C2 [Source:RGD Symbol;Acc:1306445]"
6.03380328855314;1.41970365957644;1.36155274768612;1.04270926116461;0.29708296731264;0.463020204687044;Atp2a3;protein_coding;"ATPase sarcoplasmic/endoplasmic reticulum Ca2+ transporting 3 [Source:RGD Symbol;Acc:2175]"
11.9832176789233;1.41750322026515;0.808231283867489;1.75383364707466;0.0794590158123666;0.168499410098878;AC109707.1;protein_coding;
2.98799822947012;1.41483271069665;1.58925054874979;0.890251516231753;0.373330848341572;0.54554465068819;;protein_coding;
3.01871570817655;1.41437450992173;1.85985725835407;0.760474764161967;0.446970848263441;0.617810560984365;;protein_coding;"hypothetical protein LOC680565 [Source:RGD Symbol;Acc:1590595]"
45.5446150203989;1.41256578841437;0.408657329463442;3.45660211275065;0.000547031907360124;0.00227594637003559;Drp2;protein_coding;"dystrophin related protein 2 [Source:MGI Symbol;Acc:MGI:107432]"
4.12475803447383;1.41210069703216;1.62622032957452;0.868332950555119;0.385212088702134;0.557312546582365;;protein_coding;
11.4725091917558;1.41168076416318;2.27010875162934;0.621856007184661;0.534036554832363;0.693739799904981;Afm;protein_coding;"afamin [Source:RGD Symbol;Acc:628614]"
7.16731991097348;1.40989263905805;0.987272751742911;1.42806801521571;0.15327228261526;0.28189438158241;Cldn23;protein_coding;"claudin 23 [Source:RGD Symbol;Acc:1309001]"
1.20222817950407;1.40843210770465;3.52549905108861;0.399498648927377;0.689525819052374;NA;Cacng1;protein_coding;"calcium voltage-gated channel auxiliary subunit gamma 1 [Source:RGD Symbol;Acc:2249]"
17.9618344026863;1.40827267835193;0.606729760477967;2.32108719579294;0.0202821382986601;0.0547065505713174;Ftl1;protein_coding;"ferritin light chain 1 [Source:RGD Symbol;Acc:61813]"
1.17759210655874;1.4065913953349;2.98461090162003;0.471281330029119;0.637439846340031;NA;U6;snRNA;"U6 spliceosomal RNA [Source:RGD Symbol;Acc:41327353]"
34.9757010420595;1.40332541325798;0.462652318395855;3.03321815855954;0.00241960610682017;0.00858424357711027;Tbpl1;protein_coding;"TATA-box binding protein like 1 [Source:RGD Symbol;Acc:1597456]"
2.34904954363723;1.40307966493079;2.30772593728936;0.607992327970642;0.543192562278534;0.700626338803329;Cldn1;protein_coding;"claudin 1 [Source:RGD Symbol;Acc:68422]"
20.9138636619865;1.40289130718469;0.629214672955764;2.22959089716479;0.0257746147230778;0.0670893345295037;Sdcbp2;protein_coding;"syndecan binding protein 2 [Source:RGD Symbol;Acc:1307709]"
10486.3394890991;1.4015805783422;0.0269493269276017;52.0079993874242;0;0;Scara5;protein_coding;"scavenger receptor class A	member 5 [Source:RGD Symbol;Acc:1306539]"
15.5710703691229;1.40063199126649;0.811004981012982;1.72703253871146;0.0841618198822132;0.176173691981497;AABR07017999.1;pseudogene;
16.0014715696805;1.39993571832659;0.651119363942956;2.1500446705333;0.0315516815089557;0.0795060583719048;Tekt1;protein_coding;"tektin 1 [Source:RGD Symbol;Acc:619913]"
1.17248838831908;1.39878299097125;2.97123035751447;0.470775679655269;0.637800933793572;NA;;protein_coding;
14.7614138843502;1.39408177352018;0.698758255344176;1.99508451293147;0.0460336631703098;0.108182985513381;;lncRNA;
12.9308984741098;1.39229951887599;0.884240261526833;1.5745715044369;0.115355384587298;0.226012855325985;Tnfrsf4;protein_coding;"TNF receptor superfamily member 4 [Source:RGD Symbol;Acc:3920]"
552.075126006849;1.39115381160746;0.127169449391954;10.9393711953547;7.47163094516958e-28;1.93938054703921e-26;Fzd4;protein_coding;"frizzled class receptor 4 [Source:RGD Symbol;Acc:71017]"
67.0267875932483;1.39019448597337;0.413903822189409;3.35873797593779;0.000782992711699106;0.00312860715495619;Rarb;protein_coding;"retinoic acid receptor	beta [Source:RGD Symbol;Acc:3535]"
2.34658466050203;1.39006781208673;1.92591980055365;0.721768274923557;0.470436957566623;0.638993686726567;;protein_coding;"40S ribosomal protein S20-like [Source:RGD Symbol;Acc:41079011]"
18.4555924397049;1.38914386735917;0.738153287052769;1.88191787766145;0.0598471666908368;0.133987866373093;Cldn19;protein_coding;"claudin 19 [Source:RGD Symbol;Acc:1305000]"
39.1343484584488;1.38796156656015;0.458076284812145;3.02997909426668;0.00244570666970561;0.0086676589890371;Creg1;protein_coding;"cellular repressor of E1A-stimulated genes 1 [Source:RGD Symbol;Acc:1306804]"
15.9283095789628;1.38737370407271;0.653103777146803;2.12427756907745;0.0336469402457798;0.0839315273182512;;lncRNA;
112.906012674322;1.38669456347471;0.257090132916505;5.39380701913233;6.89803027090702e-08;5.25417756121589e-07;Cntn2;protein_coding;"contactin 2 [Source:RGD Symbol;Acc:3821]"
7.0709280344676;1.38312179210906;1.01420913829224;1.36374416270594;0.172648099455316;0.309694510998287;Frg1l1;protein_coding;"FSHD region gene 1-like 1 [Source:RGD Symbol;Acc:1592278]"
30.6527698405139;1.3822489376745;0.516157245613973;2.67796093035623;0.00740718578792927;0.0230289887579409;;protein_coding;
4.69806006724478;1.38188341916585;1.24718637341376;1.10800073559447;0.267861498216227;0.430998289585398;;lncRNA;
2.35156802037346;1.38183105253084;1.90389254288766;0.725792565180702;0.467965945427751;0.636739917516401;AABR07072272.1;protein_coding;"ribosomal protein L36-like [Source:RGD Symbol;Acc:2322117]"
493.151097373362;1.38024244856721;0.271860392544662;5.07702661519722;3.83387185570211e-07;2.69465502133353e-06;Selenbp1;protein_coding;"selenium binding protein 1 [Source:RGD Symbol;Acc:620571]"
7.0475639593812;1.38012198925274;1.11595613339898;1.23671706077654;0.216192142589509;0.366122683717739;Sh3d21;protein_coding;"SH3 domain containing 21 [Source:RGD Symbol;Acc:1305090]"
1.16024456834023;1.38002430893676;2.98517391205664;0.462292767387206;0.643871385566396;NA;;protein_coding;"similar to ribosomal protein S12 [Source:RGD Symbol;Acc:1592281]"
2.37651223458623;1.37983317508315;2.27035402084836;0.607761240058741;0.543345839741553;0.700709914778029;;lncRNA;
3.51952962307618;1.37879900695798;1.46273278396043;0.942618516571977;0.345876065201348;0.517189100004442;;protein_coding;
1.17102893744284;1.37812471898107;2.78502558989582;0.494833772436763;0.620717462772874;NA;AABR07049353.1;pseudogene;
10.0146820219832;1.37783954625061;0.822388799094307;1.67541137205178;0.0938535469058901;0.191925745975133;Kcns3;protein_coding;"potassium voltage-gated channel	modifier subfamily S	member 3 [Source:RGD Symbol;Acc:621527]"
8.73560271045146;1.37739637197315;1.05700502549483;1.30311241550468;0.192536385545602;0.335440521971339;Ncan;protein_coding;"neurocan [Source:RGD Symbol;Acc:619941]"
2.35454274148287;1.37687486091794;1.80480072995952;0.762895780161184;0.445525553044651;0.616394414434637;;protein_coding;
2.37243946758715;1.37676208882776;2.08160154628918;0.661395592870345;0.508358651493088;0.672376405695788;Myo1g;protein_coding;"myosin IG [Source:RGD Symbol;Acc:1306016]"
1.18621973379358;1.37673726856836;2.97368848757515;0.462972928846022;0.643383771490184;NA;Etnppl;protein_coding;"ethanolamine-phosphate phospho-lyase [Source:RGD Symbol;Acc:1590098]"
15.3636495420356;1.37641336473202;2.20329272619998;0.624707442803532;0.532163087356132;0.692436189011186;Mei1;protein_coding;"meiotic double-stranded break formation protein 1 [Source:RGD Symbol;Acc:1307210]"
17.5257627789964;1.37384304013102;0.668515424367811;2.05506558271294;0.039872670655458;0.0960915866005007;Ocm;protein_coding;"oncomodulin [Source:RGD Symbol;Acc:3222]"
1.16966210019731;1.37274622127819;2.76726559411942;0.496065944734522;0.619847885409118;NA;;protein_coding;
1.16966210019731;1.37274622127819;2.76726559411942;0.496065944734522;0.619847885409118;NA;;lncRNA;"uncharacterized LOC120096327 [Source:RGD Symbol;Acc:41205771]"
5.77266243474438;1.37140598966187;1.3949700137291;0.983107863369595;0.325554354608743;0.495266772038868;U2;snRNA;"U2 spliceosomal RNA [Source:RGD Symbol;Acc:41089112]"
4.71196759044442;1.37084027233824;1.49584039100216;0.916434855338958;0.359438860873999;0.53108511241307;Sult6b1;protein_coding;"sulfotransferase family 6B member 1 [Source:RGD Symbol;Acc:1598187]"
5.2000646416648;1.36987767248235;1.44895767121742;0.945422837184315;0.344443047650772;0.515663552156776;Klhdc7a;protein_coding;"kelch domain containing 7A [Source:RGD Symbol;Acc:1309439]"
7.50320624012675;1.36922467224369;1.24581106170631;1.09906286300617;0.271740647029587;0.435024088025372;;lncRNA;"uncharacterized LOC102548245 [Source:RGD Symbol;Acc:7733874]"
1.18111601555392;1.36900607410628;2.96023267751757;0.462465698897129;0.643747394813616;NA;;protein_coding;
1.17670958830578;1.36861023348084;3.56247246683042;0.384174262741324;0.700849292741385;NA;Gck;protein_coding;"glucokinase [Source:RGD Symbol;Acc:2670]"
2.35341917661157;1.36860329901759;2.54942712928259;0.536827777228022;0.591386582608075;0.739434827464846;Akap14;protein_coding;"A-kinase anchoring protein 14 [Source:RGD Symbol;Acc:708510]"
352.432937041489;1.3660911518533;0.148388143597345;9.20620151135674;3.37869832568242e-20;6.30615020831383e-19;6330403K07Rik;protein_coding;"RIKEN cDNA 6330403K07 gene [Source:MGI Symbol;Acc:MGI:1918001]"
4.70817521997527;1.36570895208778;1.32782187019709;1.02853325641117;0.303699055505152;0.470677371724067;Prss50;protein_coding;"serine protease 50 [Source:RGD Symbol;Acc:6499372]"
1.16455838195765;1.3650744706447;2.77230644869395;0.492396672556813;0.622438951102936;NA;;protein_coding;
2.33719520326436;1.36418892698389;1.79558904623917;0.759744513835815;0.44740731522991;0.61818051263342;;pseudogene;
2.9364377080513;1.3639869343281;2.14947261658033;0.63456818375203;0.525710084207827;0.687504939056978;Mpp3;protein_coding;"membrane palmitoylated protein 3 [Source:RGD Symbol;Acc:620015]"
1.1780486808138;1.36365759853446;3.56035193680263;0.383012023176307;0.701710849409267;NA;;lncRNA;
54.2073744837565;1.36192598066059;0.342375664408111;3.97787028180011;6.95352866896591e-05;0.000344425967384104;Acer2;protein_coding;"alkaline ceramidase 2 [Source:RGD Symbol;Acc:1304629]"
87.0093667984792;1.36091891494841;0.355000704095781;3.83356680493012;0.000126298480184448;0.000598835784550561;Fndc1;protein_coding;"fibronectin type III domain containing 1 [Source:RGD Symbol;Acc:1310640]"
16.9527280965086;1.35923882969309;0.638162892348061;2.12992457880447;0.0331778405704532;0.0829545111754074;Chrne;protein_coding;"cholinergic receptor nicotinic epsilon subunit [Source:RGD Symbol;Acc:2353]"
5.24468964357087;1.35832395669441;1.25204209372208;1.08488681291567;0.277971789277469;0.442124614866367;AABR07040622.1;protein_coding;
11.132697605949;1.35787593220511;0.936393092730228;1.45011314451923;0.147026970198582;0.273442072324446;;lncRNA;
22.8853168466099;1.35667025304641;1.37908835747049;0.983744258079876;0.325241272894971;0.495017217346145;Garem2;protein_coding;"GRB2 associated regulator of MAPK1 subtype 2 [Source:RGD Symbol;Acc:1597138]"
9.31975431110012;1.35664402357858;1.05771578131305;1.28261679323195;0.199626363797844;0.344977764523483;Gas2;protein_coding;"growth arrest-specific 2 [Source:RGD Symbol;Acc:1563167]"
1.16753310306705;1.3547704811961;2.97571991985675;0.455274863792061;0.648911507488643;NA;;protein_coding;"zinc finger protein 709-like [Source:RGD Symbol;Acc:6485896]"
4.67587793202437;1.35444594671984;1.33012955358465;1.01828122160707;0.308544329857864;0.476316198292334;;lncRNA;
2.31043013318878;1.35395341391113;2.09891653027866;0.645072538321174;0.518880179122453;0.68146827117622;Mospd1;protein_coding;"motile sperm domain containing 1 [Source:RGD Symbol;Acc:1359486]"
40.3639060076983;1.35305654382049;1.41734093874436;0.954644367373727;0.339757572325744;0.510520667373685;Serpinb6b;protein_coding;"serine (or cysteine) peptidase inhibitor	clade B	member 6b [Source:RGD Symbol;Acc:1310452]"
72.0113841455065;1.35266474869538;0.349524408963449;3.87001512342685;0.000108828602004044;0.000520993665347397;Strip2;protein_coding;"striatin interacting protein 2 [Source:RGD Symbol;Acc:1588437]"
11.1105245202648;1.35153182628778;0.929660949104086;1.45379003774467;0.146004526317395;0.272114859134569;Acsl6;protein_coding;"acyl-CoA synthetase long-chain family member 6 [Source:RGD Symbol;Acc:69403]"
567.964584018175;1.35137858536673;0.11838755312401;11.4148704801017;3.52428573036878e-30;9.81756933408221e-29;Cavin2;protein_coding;"caveolae associated protein 2 [Source:RGD Symbol;Acc:1359345]"
3625.08070876626;1.35074957484264;0.0497571890792007;27.1468223957063;2.76046252768137e-162;4.48695763480015e-160;Peg10;protein_coding;"paternally expressed 10 [Source:RGD Symbol;Acc:1595574]"
2.28172129324437;1.34985273494245;2.33367210076707;0.578424335834825;0.562977667745576;0.716050453042348;AABR07006283.1;protein_coding;"oocyte secreted protein 1 [Source:RGD Symbol;Acc:1590944]"
1.14086064662219;1.34984098170296;3.3002209471882;0.409015336640728;0.682528406178412;NA;Fcgr2b;protein_coding;"Fc fragment of IgG receptor IIb [Source:RGD Symbol;Acc:631331]"
38.4360232591865;1.34956682852755;0.525517184382021;2.56807363990307;0.0102265428662027;0.0304757530555297;Abca4;pseudogene;"ATP binding cassette subfamily A member 4 [Source:RGD Symbol;Acc:1309445]"
2.86019158326629;1.34889054204707;1.90141157928084;0.709415340027146;0.478066771095969;0.645519306531874;Prss8;protein_coding;"serine protease 8 [Source:RGD Symbol;Acc:619973]"
7.53727664425639;1.34804138136068;1.05628343870299;1.27621179313002;0.201880660905614;0.347474660725999;Slc9a3;protein_coding;"solute carrier family 9 member A3 [Source:RGD Symbol;Acc:3720]"
2.33367162415107;1.34632273809195;2.28637408144656;0.588846221192356;0.555964436446419;0.710585280936403;U1;snRNA;"U1 spliceosomal RNA [Source:RGD Symbol;Acc:15010852]"
1.1523145619788;1.34599628445549;3.01277327467073;0.446763218384762;0.655046031128181;NA;AABR07025301.1;protein_coding;"chromobox homolog 3-like [Source:RGD Symbol;Acc:2322491]"
68.7340795288069;1.34464324957056;0.321932966633675;4.17678022735902;2.95664438528264e-05;0.000156053405732667;Tgm5;protein_coding;"transglutaminase 5 [Source:MGI Symbol;Acc:MGI:1921426]"
12.1787121516362;1.34346653926997;0.784165894744098;1.71324275676181;0.0866678886156956;0.180253473063801;;lncRNA;
5.81987333791765;1.34211147868707;1.40641388138032;0.954279175181245;0.339942346385523;0.510752469100459;Camsap3;protein_coding;"calmodulin regulated spectrin-associated protein family	member 3 [Source:RGD Symbol;Acc:1597412]"
13.7912883936076;1.34109245158926;0.745701576924009;1.79843048893797;0.0721088148168864;0.155713372586652;;protein_coding;
6.33283590352764;1.34108429881062;1.15736437386049;1.15873991726332;0.246562214683223;0.40561507303002;;protein_coding;
48.2530408847284;1.3396479581401;0.388420518199721;3.44896290327092;0.000562744006881805;0.00233031416354568;Cxcl14;protein_coding;"C-X-C motif chemokine ligand 14 [Source:RGD Symbol;Acc:1307406]"
18.5391242807006;1.33834266819136;0.708457207513895;1.88909457620996;0.058879157086598;0.132209609434526;Kdm4d;protein_coding;"lysine demethylase 4D [Source:RGD Symbol;Acc:1591045]"
3430.56521428304;1.33770043907094;0.0447816356907263;29.8716297079779;4.59849657861789e-196;9.27566623123142e-194;Adm;protein_coding;"adrenomedullin [Source:RGD Symbol;Acc:2047]"
4.06223486539082;1.3369900621822;1.46564700855912;0.912218327042191;0.361653798136462;0.533604290861077;Angptl6;protein_coding;"angiopoietin-like 6 [Source:RGD Symbol;Acc:1311141]"
32.8459768095396;1.33614685299886;0.437828323216036;3.05175974725503;0.00227504115093468;0.00811780455007425;Cntn1;protein_coding;"contactin 1 [Source:RGD Symbol;Acc:621300]"
72.9073569320792;1.3346598350143;0.689399021873006;1.93597581758704;0.0528706628048326;0.12097316341103;Cyp39a1;protein_coding;"cytochrome P450	family 39	subfamily a	polypeptide 1 [Source:RGD Symbol;Acc:1307471]"
5.217468659004;1.33209815828973;1.44141938945282;0.924157235594988;0.355404457204934;0.526984449785227;Madcam1;protein_coding;"mucosal vascular addressin cell adhesion molecule 1 [Source:RGD Symbol;Acc:3029]"
6.35072358009564;1.33121114176809;1.18822408485229;1.12033677716066;0.262570275506205;0.424770659244844;Pde8b;protein_coding;"phosphodiesterase 8B [Source:RGD Symbol;Acc:735041]"
13.7470875647449;1.33065043592984;0.711453541192273;1.87032653418226;0.0614384870018727;0.136818721652747;Mbp;protein_coding;"myelin basic protein [Source:RGD Symbol;Acc:3054]"
1.15662837559622;1.33015457252167;3.25252673522772;0.408960380898619;0.682568736407342;NA;U6;snRNA;"U6 spliceosomal RNA [Source:RGD Symbol;Acc:15007077]"
2737.66658414743;1.3288653958953;0.0457150138125459;29.0684675573829;8.99167271135125e-186;1.69144477003868e-183;Add3;protein_coding;"adducin 3 [Source:RGD Symbol;Acc:2043]"
70.8446861712061;1.32842816668607;0.376664240609072;3.52682315830666;0.000420577570025722;0.00179350730447546;Il17rd;protein_coding;"interleukin 17 receptor D [Source:RGD Symbol;Acc:1565237]"
4.04723185193928;1.32825380223982;1.70517948784983;0.778952486646844;0.436007703914751;0.607796917480496;Sct;protein_coding;"secretin [Source:RGD Symbol;Acc:3643]"
53.3627395859556;1.32821701413687;0.338712159685867;3.92137387499967;8.80455296412772e-05;0.000429879923375405;Mmp15;protein_coding;"matrix metallopeptidase 15 [Source:RGD Symbol;Acc:1308937]"
6.35571854514113;1.32645290053217;1.34269261879416;0.987905110942983;0.323199122146024;0.492641887593417;Alpg;protein_coding;"alkaline phosphatase	germ cell [Source:RGD Symbol;Acc:1565100]"
5.18185138452057;1.32639677848863;1.4365504748111;0.923320691995206;0.355840107761925;0.527346507161444;Tub;protein_coding;"TUB bipartite transcription factor [Source:RGD Symbol;Acc:3918]"
19.445405221127;1.32592618150996;0.665835624831867;1.99137164197962;0.0464400445056655;0.108908702215136;Slc4a9;protein_coding;"solute carrier family 4 member 9 [Source:RGD Symbol;Acc:628811]"
101.480369940282;1.3148832327217;0.254623462578243;5.16403013063908;2.4168876638037e-07;1.73217180083054e-06;Hey1;protein_coding;"hes-related family bHLH transcription factor with YRPW motif 1 [Source:RGD Symbol;Acc:621403]"
15.2456286569896;1.31210440421135;0.814511149205418;1.61091030551436;0.107199273509252;0.213404308809975;Amigo2;protein_coding;"adhesion molecule with Ig like domain 2 [Source:RGD Symbol;Acc:727911]"
570.485482577211;1.31202287873861;0.0985114612024293;13.3184795223223;1.80751186864975e-40;6.69499197011816e-39;Phgdh;protein_coding;"phosphoglycerate dehydrogenase [Source:RGD Symbol;Acc:61987]"
5.15931689384987;1.3113089846495;1.49821420983129;0.875247995943894;0.38143898327355;0.553575889213399;Yjefn3;protein_coding;"YjeF N-terminal domain containing 3 [Source:RGD Symbol;Acc:1563236]"
5.64150871703429;1.3107249990054;1.43122861249453;0.915804077393965;0.359769664557194;0.531433185461138;Lrrc10b;protein_coding;"leucine rich repeat containing 10B [Source:RGD Symbol;Acc:1564983]"
3.36416800217453;1.31003252757826;1.95113483807284;0.671420807017207;0.501952493532031;0.667312687933687;Atf7ip2;protein_coding;"activating transcription factor 7 interacting protein 2 [Source:RGD Symbol;Acc:1583744]"
84.6189926451769;1.30824510420119;0.277620934340164;4.71234313547199;2.44884573419222e-06;1.53552716411409e-05;;protein_coding;"zinc finger protein 431-like [Source:RGD Symbol;Acc:11443142]"
3.99186702499535;1.30805617305034;1.61917099016573;0.807855489627109;0.419173777064475;0.590724526566789;Ttpa;protein_coding;"alpha tocopherol transfer protein [Source:RGD Symbol;Acc:3915]"
6.21605689880065;1.30705293082116;1.17009172791435;1.11705168034214;0.263972228830923;0.42658523697754;;lncRNA;
1.71665308150996;1.30675949492473;2.71578588130866;0.481171768333605;0.630394423979331;NA;AABR07026557.1;protein_coding;
2.28469634423567;1.30567397929722;2.57992193612323;0.506090498714551;0.612793120227374;0.757423427594001;;protein_coding;
1.71732262776397;1.30515047607641;2.7152952833687;0.480666130151851;0.630753806909902;NA;;protein_coding;"zinc finger protein 729-like [Source:NCBI gene (formerly Entrezgene);Acc:102548633]"
19.8761389707428;1.30437842222887;0.748169404355302;1.7434265750988;0.0812591295911232;0.171534528762399;Pcdhb9;protein_coding;"protocadherin beta 9 [Source:RGD Symbol;Acc:1596840]"
376.541765741368;1.30352694627019;0.147233351126859;8.85347603850332;8.48349034064403e-19;1.4794853675319e-17;Gucy1b1;protein_coding;"guanylate cyclase 1 soluble subunit beta 1 [Source:RGD Symbol;Acc:2769]"
2.85727301139569;1.30345004227844;1.87527752080366;0.695070477739122;0.487011134972441;0.65374762842436;Uox;protein_coding;"urate oxidase [Source:RGD Symbol;Acc:621369]"
1.7108798170163;1.30280423090613;2.70365861617757;0.48186713481898;0.629900334237445;NA;AC106648.1;protein_coding;
26.0072724154958;1.30203571194799;0.641228339843976;2.03053363528007;0.0423023258035844;0.100886512547073;;lncRNA;
27.7547444339167;1.30191916219801;0.514430266199929;2.5307981426039;0.0113803321093316;0.033361849093754;Acot1;protein_coding;"acyl-CoA thioesterase 1 [Source:RGD Symbol;Acc:70894]"
298.800193813322;1.30170326546394;0.183797248330778;7.08227831094226;1.41803501664809e-12;1.69214128643779e-11;NEWGENE_620180;protein_coding;"solute carrier family 40 member 1 [Source:RGD Symbol;Acc:620180]"
3.98977515202079;1.30087586086676;1.68897777391034;0.770214908071268;0.441172422019956;0.61254840682187;Htr6;protein_coding;"5-hydroxytryptamine receptor 6 [Source:RGD Symbol;Acc:62044]"
47.0162155536366;1.29913559842118;0.433417877597164;2.99742042396471;0.00272274931771034;0.00954244694936289;;lncRNA;
15.8706128890752;1.29804356837983;0.677112021507434;1.91702927602738;0.0552342124622257;0.125353285216563;;pseudogene;
32.391189906992;1.29696475931412;0.618517322363284;2.09689318701466;0.0360030317789501;0.0886937548621516;Pinlyp;protein_coding;"phospholipase A2 inhibitor and LY6/PLAUR domain containing [Source:RGD Symbol;Acc:1565787]"
6.80599351044433;1.29687492528834;1.33921082706438;0.968387425698429;0.332850916969304;0.503041112014261;Capn6;protein_coding;"calpain 6 [Source:RGD Symbol;Acc:70960]"
15.7302773034186;1.29400428704118;0.693757123956145;1.86521225131662;0.0621516589647901;0.138076310295716;Btk;protein_coding;"Bruton agammaglobulinemia tyrosine kinase [Source:MGI Symbol;Acc:MGI:88216]"
3.9534721917199;1.29015489711017;1.58796483322305;0.812458103679521;0.416528817597492;0.588185346172168;;protein_coding;
22.526533724119;1.28906863075873;0.531108779413676;2.42712732442837;0.0152189137054943;0.0427884194307361;Ccdc158;protein_coding;"coiled-coil domain containing 158 [Source:RGD Symbol;Acc:1308523]"
2.83585270617811;1.28891659410833;2.0926035428119;0.615939220085795;0.53793463513205;0.69657287753226;U6;snRNA;"U6 spliceosomal RNA [Source:RGD Symbol;Acc:15011919]"
3.32439472647949;1.28778463102139;1.95262916968096;0.659513158472276;0.509566299177166;0.673335357602535;;lncRNA;
1.70268101929901;1.28684693520635;2.66390902118687;0.483067148679505;0.629048058835742;NA;Col6a4;protein_coding;"collagen	type VI	alpha 4 [Source:RGD Symbol;Acc:1564060]"
11157.8775428629;1.28319129203536;0.0243214229954409;52.7597127962413;0;0;Prss23;protein_coding;"serine protease 23 [Source:RGD Symbol;Acc:1359545]"
2.82257793495868;1.28097720958743;1.93408226100145;0.662317852459983;0.507767537901501;0.671913066673011;Tdh;protein_coding;"L-threonine dehydrogenase [Source:RGD Symbol;Acc:1310214]"
1.65607545325032;1.28074265549989;2.69643977790566;0.474975434643175;0.634804482705162;NA;AC120568.1;protein_coding;"SH2 domain containing 6 [Source:RGD Symbol;Acc:1587427]"
17.3544263780422;1.27830262165532;0.628289150266542;2.0345769477525;0.0418934588412286;0.100054249346626;Rspo4;protein_coding;"R-spondin 4 [Source:RGD Symbol;Acc:1563415]"
5.53366292517179;1.27808184446107;1.36704456691482;0.93492331954142;0.349827818320706;0.521367926486264;Gm22748;snoRNA;"predicted gene	22748 [Source:RGD Symbol;Acc:15009294]"
190.839733412231;1.27689714446522;0.202345039002036;6.31049395015003;2.78146286888202e-10;2.71370928617848e-09;Efcab1;protein_coding;"EF hand calcium binding domain 1 [Source:RGD Symbol;Acc:1594548]"
93.8475724331177;1.27631349154953;0.268862860604635;4.74707993762797;2.06374404377846e-06;1.31223709764295e-05;Cfd;protein_coding;"complement factor D [Source:RGD Symbol;Acc:2498]"
1064.98494974067;1.27593361795969;0.0811600132596551;15.721210072719;1.08236562298533e-55;5.57568161846781e-54;Npr3;protein_coding;"natriuretic peptide receptor 3 [Source:RGD Symbol;Acc:3196]"
41.759448292799;1.27529341101783;0.431806409747306;2.95339157138527;0.00314303001888544;0.0108117132887158;Piwil2;protein_coding;"piwi-like RNA-mediated gene silencing 2 [Source:RGD Symbol;Acc:1306964]"
138.949833688119;1.27368872665543;0.20824791476803;6.11621359125834;9.58248705572807e-10;8.86353581696129e-09;Scamp5;protein_coding;"secretory carrier membrane protein 5 [Source:RGD Symbol;Acc:68356]"
6.12498204241526;1.27318198717271;1.29577027863666;0.98256767280716;0.325820261330835;0.495466923351791;Fermt3;protein_coding;"FERM domain containing kindlin 3 [Source:RGD Symbol;Acc:1310168]"
1.68773126956662;1.27297200675599;2.29419848966057;0.554865680756474;0.578986537635254;NA;Akr1b7;protein_coding;"aldo-keto reductase family 1	member B7 [Source:RGD Symbol;Acc:620257]"
5.56558753284395;1.27295570922051;1.26548972681821;1.00589967839649;0.314463830984742;0.483075887396964;Slc25a53;protein_coding;"solute carrier family 25	member 53 [Source:NCBI gene (formerly Entrezgene);Acc:679135]"
5.05878738145171;1.27294996019732;1.28856308239368;0.987883307841351;0.3232098012977;0.492641887593417;AABR07013165.1;lncRNA;
18.3270273760023;1.27271365549386;0.723190881196976;1.75985854991335;0.07843179280778;0.166849437762116;Nefm;protein_coding;"neurofilament medium [Source:RGD Symbol;Acc:3160]"
15.0546205757944;1.26934264391711;0.837037904384174;1.51646972887207;0.12940061905453;0.247704683765257;Lgi3;protein_coding;"leucine-rich repeat LGI family	member 3 [Source:RGD Symbol;Acc:1311079]"
5.04955763249384;1.26739775790396;1.35723139707484;0.933811110349721;0.350401337382563;0.521923415521251;;lncRNA;
61.3897840292264;1.26655434682459;0.393531998272464;3.21842785944864;0.00128895389640762;0.0048635713621042;Me3;protein_coding;"malic enzyme 3 [Source:RGD Symbol;Acc:1311070]"
8.96967823334682;1.26264021888443;1.21114116889339;1.0425210960652;0.297170149950848;0.463112971281495;Tcf23;protein_coding;"transcription factor 23 [Source:RGD Symbol;Acc:1586500]"
5.02244507123925;1.26243094454331;1.48366504639986;0.850886760193362;0.394832260203433;0.56623965224652;Pjvk;protein_coding;"pejvakin [Source:RGD Symbol;Acc:1587131]"
1.67481790333376;1.26136533056193;2.29291747365682;0.550113706687515;0.582241385995991;NA;U6;snRNA;"U6 spliceosomal RNA [Source:RGD Symbol;Acc:15007335]"
1.66029665323702;1.2600265634356;2.30078083889116;0.547651711165525;0.583931075126746;NA;AC135389.1;protein_coding;"40S ribosomal protein S15a pseudogene [Source:RGD Symbol;Acc:9187952]"
13.3889798174631;1.25967623661552;0.839543103240495;1.50043068873222;0.133502875032118;0.254075836511051;Cfap91;protein_coding;"cilia and flagella associated protein 91 [Source:RGD Symbol;Acc:1305539]"
4.99431316391814;1.25656144370294;1.3839821697086;0.907931815311978;0.363914247176763;0.535806202289452;Otx1;protein_coding;"orthodenticle homeobox 1 [Source:RGD Symbol;Acc:3237]"
1.67512604460119;1.25635027518559;2.72775406799405;0.460580478983391;0.645099619604447;NA;Cmtm8;protein_coding;"CKLF-like MARVEL transmembrane domain containing 8 [Source:RGD Symbol;Acc:735040]"
1.67512604460119;1.25635027518559;2.72775406799405;0.460580478983391;0.645099619604447;NA;Slc9a2;protein_coding;"solute carrier family 9 member A2 [Source:RGD Symbol;Acc:3719]"
3.87888977015569;1.2556652577387;1.41006165779426;0.890503795204898;0.373195431467932;0.54554465068819;Csf2rb;protein_coding;"colony stimulating factor 2 receptor subunit beta [Source:RGD Symbol;Acc:620189]"
69.1189498876334;1.25562875827897;0.295046256920648;4.25570136487674;2.08394710682147e-05;0.000112910817030437;Padi2;protein_coding;"peptidyl arginine deiminase 2 [Source:RGD Symbol;Acc:3288]"
3.26724839358431;1.25548713934326;1.9783809011128;0.63460334591639;0.525687145409449;0.687504939056978;;lncRNA;
15.5230265536749;1.2553067429151;0.662172400492972;1.89574005497746;0.0579944259780081;0.130555691774077;;lncRNA;
5.57658775946516;1.25449179945266;1.25624555013031;0.998603974615096;0.317986573983995;0.48716427723646;Sectm1a;protein_coding;"secreted and transmembrane 1A [Source:RGD Symbol;Acc:1305973]"
29.8355883462091;1.25377160140811;0.460568537726329;2.72222589844622;0.00648438005741502;0.0204717124120766;Exoc3l4;protein_coding;"exocyst complex component 3-like 4 [Source:RGD Symbol;Acc:1307749]"
1586.4645461025;1.25125074362526;0.0641063744205857;19.5183514109863;7.6672470758869e-85;6.38632092261186e-83;Slc27a3;protein_coding;"solute carrier family 27 member 3 [Source:RGD Symbol;Acc:1310605]"
5.98538120178779;1.25053051535532;1.39577116345375;0.895942363690161;0.370283546742405;0.542512220141887;Abi3;protein_coding;"ABI family	member 3 [Source:RGD Symbol;Acc:1311794]"
7.21573289884046;1.24872356190561;1.09725698221381;1.13804111721048;0.255103313599598;0.415789837373321;RGD1563159;protein_coding;"RGD1563159 [Source:RGD Symbol;Acc:1563159]"
4.93847784891157;1.24850542234883;1.38889133600318;0.89892232025989;0.368694038165025;0.541015078345536;Csf3r;protein_coding;"colony stimulating factor 3 receptor [Source:RGD Symbol;Acc:1309114]"
17.156377302637;1.24809240724483;0.6469135956697;1.92930310260798;0.0536932448096594;0.122537118948108;Gm36210;protein_coding;"predicted gene	36210 [Source:MGI Symbol;Acc:MGI:5595369]"
83.6936398144322;1.24582437358422;0.29014165649464;4.29384869665289;1.75602168058566e-05;9.62334369111786e-05;Hspa12b;protein_coding;"heat shock protein family A (Hsp70) member 12B [Source:RGD Symbol;Acc:1312004]"
3.32004444847016;1.24554528413903;1.60648649767464;0.775322597446005;0.438149059704234;0.609817238138522;Fbxo43;protein_coding;"F-box protein 43 [Source:RGD Symbol;Acc:1310225]"
5585.26758686965;1.24540065529321;0.0327409781520568;38.0379794858075;0;0;Itgbl1;protein_coding;"integrin subunit beta like 1 [Source:RGD Symbol;Acc:1560635]"
203.21511027983;1.24354290531339;0.186768811214971;6.65819360964969;2.77213455090136e-11;2.9846351544174e-10;Spa17;protein_coding;"sperm autoantigenic protein 17 [Source:RGD Symbol;Acc:620154]"
2.22017325604503;1.24061661334487;2.40302724302763;0.516272388065725;0.605664178409511;0.75139024708973;;snoRNA;"small nucleolar RNA R38 [Source:RGD Symbol;Acc:41259286]"
100.461582748125;1.23932184064243;0.277672889520236;4.46324393707912;8.07280583310903e-06;4.64929189053703e-05;Dnph1;protein_coding;"2'-deoxynucleoside 5'-phosphate N-hydrolase 1 [Source:RGD Symbol;Acc:620382]"
14.83101590712;1.23906958480808;0.839183888746035;1.47651736577019;0.139805056850546;0.263464234780712;RT1-Da;protein_coding;"RT1 class II	locus Da [Source:RGD Symbol;Acc:1593283]"
2703.17314266272;1.23825801057511;0.0510664674193269;24.2479668782899;6.94689977477523e-130;8.61518489105828e-128;Tgfb2;protein_coding;"transforming growth factor	beta 2 [Source:RGD Symbol;Acc:70491]"
13.7790548876113;1.2338372124211;0.850681191986623;1.45041082845582;0.146943989250115;0.273348474225048;Tmem169;protein_coding;"transmembrane protein 169 [Source:RGD Symbol;Acc:1582820]"
1.65370573938361;1.23226272596207;2.697661657458;0.456789205775803;0.647822565062773;NA;Snorc;protein_coding;"secondary ossification center associated regulator of chondrocyte maturation [Source:RGD Symbol;Acc:1311447]"
485.752227976843;1.23213271165673;0.127516207742299;9.66255767381967;4.34868700119302e-22;8.90045449559578e-21;Tmem35b;protein_coding;"transmembrane protein 35B [Source:RGD Symbol;Acc:2319741]"
3.85179136971294;1.23053538855405;1.71940970382371;0.715673167260556;0.474193183035333;0.641998981298037;Hist2h3c2;protein_coding;"H3 clustered histone 13 [Source:NCBI gene (formerly Entrezgene);Acc:684762]"
4.8516606569048;1.22995673676342;1.51114190668105;0.813925370824237;0.415687705383339;0.587294815487584;Acot5;protein_coding;"acyl-CoA thioesterase 5 [Source:RGD Symbol;Acc:1565917]"
2.2068984848256;1.22934732711738;2.34767313284761;0.523645012551743;0.600525467683007;0.747120263056321;;protein_coding;"hypothetical LOC501297 [Source:RGD Symbol;Acc:1589596]"
64.5277053293282;1.22918661470361;0.320022630780893;3.84093653534518;0.000122565802246123;0.000583285008869981;Epb42;protein_coding;"erythrocyte membrane protein band 4.2 [Source:RGD Symbol;Acc:1305306]"
6.06544080655364;1.22811931972788;3.30760047228671;0.371302196265202;0.710412462317614;0.823893422286055;;lncRNA;"uncharacterized LOC120093688 [Source:RGD Symbol;Acc:41375997]"
16.5032367003641;1.22800506535396;1.53231491133851;0.801405152600957;0.422897133171463;0.594235828242771;Pcare;protein_coding;"photoreceptor cilium actin regulator [Source:RGD Symbol;Acc:1304963]"
4.4107551538927;1.22798266674043;1.64837999410429;0.744963340450941;0.456293881986679;0.62571155987936;Ecscr;protein_coding;"endothelial cell surface expressed chemotaxis and apoptosis regulator [Source:RGD Symbol;Acc:1594804]"
105.67527432059;1.22794652358149;0.279584757272383;4.3920367317635;1.12293721322781e-05;6.34499319063784e-05;Susd1;protein_coding;"sushi domain containing 1 [Source:RGD Symbol;Acc:1306966]"
43.0343924162645;1.22638205307098;0.441953315379296;2.77491311954174;0.00552164562299197;0.0177673248164773;AABR07059807.1;protein_coding;"similar to high mobility group nucleosomal binding domain 1 [Source:RGD Symbol;Acc:1585825]"
425.614738897539;1.22552943079769;0.14175462535917;8.64542816640032;5.36039126621828e-18;9.01946437980166e-17;Arhgap20;protein_coding;"Rho GTPase activating protein 20 [Source:RGD Symbol;Acc:1303160]"
2.1704077416255;1.22399541216665;1.9632366922249;0.62345789329127;0.532983664063322;0.693065048834806;AABR07036567.1;protein_coding;"ATP synthase lipid-binding protein	mitochondrial-like [Source:RGD Symbol;Acc:2319525]"
549.293141319543;1.22282795055113;0.134094057370745;9.11918077898289;7.56943273680082e-20;1.38955529473157e-18;Gbp2;protein_coding;"guanylate binding protein 2 [Source:RGD Symbol;Acc:621810]"
13.5483065719143;1.2223289974263;0.857851559428624;1.42487238496185;0.15419409349388;0.283288600196018;Rundc3b;protein_coding;"RUN domain containing 3B [Source:RGD Symbol;Acc:1587590]"
25.2943471722076;1.22193726103397;0.705399357353742;1.73226307664638;0.0832267328983454;0.174653041136137;Dnase1l3;protein_coding;"deoxyribonuclease 1-like 3 [Source:RGD Symbol;Acc:620669]"
2.68444316402542;1.22182584183732;2.15898265377797;0.565926659808619;0.571443637580006;0.722918949702619;Upk3b;protein_coding;"uroplakin 3B [Source:RGD Symbol;Acc:1309615]"
54.6977672639341;1.22172754408836;0.429497123331575;2.84455349691638;0.00444737169139385;0.0146337615253057;Trpm8;protein_coding;"transient receptor potential cation channel	subfamily M	member 8 [Source:RGD Symbol;Acc:620762]"
[truncated: 17,816 more rows]
[truncated: 1 more columns]
