# Supplementary material for: Whole transcriptomic analysis of mesenchymal stem cells cultured in Nichoid micro-scaffolds
Source: Front Bioeng Biotechnol. 2023 Jan 6;10:945474. doi: 10.3389/fbioe.2022.945474 (PMC9852851; doi:10.3389/fbioe.2022.945474)
Supplement: Supplementary file 4 [file DataSheet2.CSV]

external_gene_name	baseMean	log2FoldChange	lfcSE	stat	pvalue	padj	biotype	description
Tll2	17.7728908978012	7.62310603207317	1.31764895860037	5.78538462943164	7.23466000544832e-09	6.1452398686563e-08	protein_coding	tolloid-like 2 [Source:RGD Symbol;Acc:1559756]
Hydin	7.98107376195171	6.46776938992041	1.51386309809663	4.27236082182881	1.93414273536287e-05	0.000105476930538909	protein_coding	Hydin, axonemal central pair apparatus protein [Source:RGD Symbol;Acc:1562254]
Adgrf3	7.30468066539034	6.33985215649791	1.51884667393275	4.17412255318843	2.99136706824482e-05	0.000157488891372814	protein_coding	adhesion G protein-coupled receptor F3 [Source:RGD Symbol;Acc:1305868]
P2ry14	7.14651643792425	6.31095454696013	1.61233589781629	3.91416860190705	9.07162343105928e-05	0.000442145908246854	protein_coding	purinergic receptor P2Y14 [Source:RGD Symbol;Acc:70912]
RGD1562811	6.57111571695217	6.18835255491468	1.55155479291171	3.9884847014016	6.64966903987751e-05	0.000330843266168289	protein_coding	RGD1562811 [Source:RGD Symbol;Acc:1562811]
Prrg3	6.17170006877724	6.09916351462405	1.60516961144303	3.79970033767395	0.000144871158496381	0.000678632606476333	protein_coding	proline rich and Gla domain 3 [Source:NCBI gene (formerly Entrezgene);Acc:293935]
Smc1b	5.90083177088942	6.03300134010846	1.61644188754656	3.73227233628878	0.000189760179217663	0.000870162947264345	protein_coding	structural maintenance of chromosomes 1B [Source:RGD Symbol;Acc:1308791]
Serpina1	5.10070735076108	5.82168722181814	1.68654538627945	3.45184142044401	0.000556774851483099	0.0023090226810825	protein_coding	serpin family A member 1 [Source:RGD Symbol;Acc:3326]
	4.90658044206112	5.7664097672464	1.72097410391134	3.35066620359994	0.00080617414770411	0.00321019133291547	lncRNA
Slc6a2	4.84028314290884	5.74846658493385	1.71682947854674	3.34830375221645	0.000813078426231776	0.00323492371957519	protein_coding	solute carrier family 6 member 2 [Source:RGD Symbol;Acc:621822]
Dnai1	4.78596749119751	5.72921868022947	1.74844734464039	3.27674647897837	0.00105010612404855	0.00405369534904791	protein_coding	dynein, axonemal, intermediate chain 1 [Source:RGD Symbol;Acc:1565671]
Folh1	4.7022971348451	5.7059600888071	1.72104689228046	3.31540071011455	0.000915118435768522	0.00359561437494405	protein_coding	folate hydrolase 1 [Source:RGD Symbol;Acc:70963]
Sh3tc1	4.64898691539273	5.68676893491938	1.83032328834029	3.10697512900907	0.00189012299901294	0.00687349815803355	protein_coding	SH3 domain and tetratricopeptide repeats 1 [Source:RGD Symbol;Acc:1305610]
AABR07026805.1	4.38549537280037	5.6048088119186	1.77375511879363	3.15985490473485	0.00157847725271999	0.00584794559969861	protein_coding	contactin associated protein family member 3 [Source:RGD Symbol;Acc:1563615]
Mx1	8.68998697764414	5.60048029255839	1.47001862611211	3.80980226581924	0.000139077978844883	0.000653450145963065	protein_coding	myxovirus (influenza virus) resistance 1 [Source:RGD Symbol;Acc:3127]
Kcnc4	4.31919807364809	5.58456252795227	1.81711503576898	3.0733125960784	0.00211696605681409	0.00760073894985662	protein_coding	potassium voltage-gated channel subfamily C member 4 [Source:RGD Symbol;Acc:1589169]
Tpd52l3	4.31613073890797	5.58370413520272	1.7995535911369	3.10282736935615	0.00191681416322487	0.00696728239702795	protein_coding	TPD52 like 3 [Source:RGD Symbol;Acc:1309391]
Cdh16	4.23936383073848	5.55519235405139	1.77887775547339	3.12286346656409	0.00179100810741574	0.00654695583719527	protein_coding	cadherin 16 [Source:RGD Symbol;Acc:1311638]
Plbd1	3.92258758767538	5.44254913053989	1.88753802690597	2.88341164679011	0.00393392986576567	0.0131502487996369	protein_coding	phospholipase B domain containing 1 [Source:RGD Symbol;Acc:1308734]
Cdh22	3.90420909821629	5.43626677049462	1.82697580034494	2.97555488664286	0.00292459009888687	0.0101457702933203	protein_coding	cadherin 22 [Source:RGD Symbol;Acc:2321]
Gpc3	3.86850858952032	5.42412443033589	1.86150761220651	2.91383413893563	0.0035701953623394	0.0120971889812358	protein_coding	glypican 3 [Source:RGD Symbol;Acc:2725]
1700056E22Rik	3.78153424487152	5.38881877543754	1.89878849574942	2.83803003204455	0.00453929114405858	0.0148979624993086	protein_coding	uncharacterized LOC100912365 [Source:RGD Symbol;Acc:6487276]
	3.78050329363094	5.38862606482208	1.94325647521552	2.77298757706414	0.00555442411037561	0.0178590682650103	lncRNA
	3.68358368504072	5.3540430849143	1.87440868876359	2.85639045369874	0.0042848783784359	0.0141605672743336	lncRNA
	3.57415808393376	5.30855616234818	1.89898658267761	2.79546796737395	0.00518246373257768	0.0167823612786877	lncRNA
Nos2	3.56294521519549	5.30437268171737	1.90282124708495	2.78763582750796	0.00530941915919787	0.0171503560801256	protein_coding	nitric oxide synthase 2 [Source:RGD Symbol;Acc:3185]
Rspo3	3.53539024049767	5.2941444170608	1.89135599608214	2.79912635591998	0.00512410816392719	0.0166062367170865	protein_coding	R-spondin 3 [Source:RGD Symbol;Acc:1563246]
Jakmip3	3.51907365351975	5.28798011667291	1.92410044473561	2.74828693644397	0.00599075565730557	0.0191042345170685	protein_coding	janus kinase and microtubule interacting protein 3 [Source:RGD Symbol;Acc:1307177]
Magea13	3.51600631877963	5.28687988936861	1.90353655324146	2.77739866900154	0.00547959229092514	0.0176455730207095	protein_coding	MAGE family member A13 [Source:RGD Symbol;Acc:1359246]
Adamts20	3.49151867882193	5.27758915661618	1.9333875348502	2.72971096662475	0.00633898753768161	0.0200732607066135	protein_coding	ADAM metallopeptidase with thrombospondin type 1 motif, 20 [Source:RGD Symbol;Acc:1307725]
	3.44867806838677	5.26027883073506	2.1863528839916	2.40596056988359	0.0161300055544292	0.044948161283664	lncRNA
	3.37291659247623	5.22605428483178	1.92522264423808	2.71451943517942	0.00663720057144297	0.0208832948632021	lncRNA
Gm22767	3.31069206032303	5.20074614892614	2.19000222869816	2.37476751428591	0.0175600064981654	0.0483138256026762	scaRNA	predicted gene, 22767 [Source:RGD Symbol;Acc:15011310]
Ifitm6	3.24106525389273	5.16726065511158	2.05181443732795	2.51838595201662	0.0117894056799185	0.0343445675819029	protein_coding	interferon induced transmembrane protein 6 [Source:RGD Symbol;Acc:1304718]
Tssk5	3.23186324967237	5.16343902850141	1.98680968985629	2.59885939497048	0.0093534076372425	0.0282713036040285	protein_coding	testis-specific serine kinase 5 [Source:RGD Symbol;Acc:1308613]
	3.1788152027579	5.14149843332763	1.98156122010775	2.5946704957458	0.00946816408295083	0.0285520502907703	protein_coding	uncharacterized LOC100911848 [Source:RGD Symbol;Acc:6490713]
	3.10204829458841	5.10297483193367	2.08286560137641	2.44997796716288	0.014286495640533	0.0405122815064029	protein_coding
Glyatl1	3.07756065463071	5.09224196069752	2.02218064764133	2.5181934000986	0.011795853119131	0.0343573717676568	protein_coding	glycine-N-acyltransferase-like 1 [Source:RGD Symbol;Acc:1564894]
Cgn	3.04389652943428	5.07762534362193	2.02572889877897	2.50656706664081	0.0121909927809603	0.0353178060458274	protein_coding	cingulin [Source:RGD Symbol;Acc:1311992]
Iqca1	3.02858537471531	5.07097496996654	2.01088887120137	2.52175793629857	0.0116770031395619	0.0340645385193492	protein_coding	IQ motif containing with AAA domain [Source:RGD Symbol;Acc:15003483]
	3.01226878773739	5.0637422457177	2.05763729908019	2.46094987099102	0.0138569725799688	0.0394479569688552	lncRNA
	3.00206135125807	5.05929028336733	2.03793492347804	2.48255733050243	0.0130443075626563	0.0373695751563985	lncRNA
Guca2b	2.98981753127922	5.05383877100147	2.05516503888067	2.45909144783526	0.0139289132817552	0.0396123434963726	protein_coding	guanylate cyclase activator 2B [Source:RGD Symbol;Acc:620044]
Gm23202	2.89773946839076	5.00574839744022	2.06544108871781	2.42357355277932	0.0153686406995749	0.0431569578316476	snoRNA	predicted gene, 23202 [Source:RGD Symbol;Acc:15011468]
Ighg1	2.87428277967365	4.99492869970329	2.09120327158977	2.38854288703654	0.0169153339341452	0.0468421706043016	protein_coding	immunoglobulin heavy constant gamma 1 [Source:RGD Symbol;Acc:1359539]
Foxo6	2.86100800845422	4.98882917289497	2.06298314730579	2.41825978045932	0.0155949387398799	0.0436825270843348	protein_coding	forkhead box O6 [Source:RGD Symbol;Acc:1595858]
Gnal	2.84162408673617	4.97980121052877	2.07948377636681	2.39472953197514	0.016632629344158	0.0461567181302659	protein_coding	G protein subunit alpha L [Source:RGD Symbol;Acc:2715]
Fgf23	9.52993171525413	4.81535291789147	1.31515677238421	3.66142882658913	0.000250812541876448	0.00112095664070889	protein_coding	fibroblast growth factor 23 [Source:RGD Symbol;Acc:620178]
Spock1	4.7867833116868	4.71687412242239	1.701669359572	2.77190988712917	0.00557284615573999	0.0179114206833171	protein_coding	sparc/osteonectin, cwcv and kazal like domains proteoglycan 1 [Source:RGD Symbol;Acc:1311496]
Spef1l	8.63829954604266	4.66653036684101	1.39487018488918	3.34549438176696	0.000821360231878041	0.00326399549064851	protein_coding	sperm flagellar protein 1-like [Source:RGD Symbol;Acc:9271178]
Rspo2	17.0397282497611	4.65419806423397	0.942360611052193	4.93887160567686	7.85759248634152e-07	5.29809961362585e-06	protein_coding	R-spondin 2 [Source:RGD Symbol;Acc:1562331]
Lamc3	7.97592448042178	4.54398745138139	1.36189844356734	3.33650976168158	0.000848374493130235	0.00336177177845832	protein_coding	laminin subunit gamma 3 [Source:RGD Symbol;Acc:1309399]
	4.23100316598904	4.53345031636495	1.73467877670878	2.61342352096237	0.00896401435281814	0.0272023796075551	protein_coding
Snord11	4.16978406609479	4.51371781805901	1.76122574409129	2.5628275269096	0.0103823609814489	0.0308631902612602	snoRNA	small nucleolar RNA, C/D box 11 [Source:RGD Symbol;Acc:15007583]
	11.6232566400103	4.5016973399576	1.10959055942094	4.05707970542474	4.96901277969232e-05	0.000253245698501092	lncRNA
Mx2	17.1038991159747	4.31192438850201	0.910950208986109	4.73343586286807	2.20750740145057e-06	1.3983385892957e-05	protein_coding	MX dynamin like GTPase 2 [Source:RGD Symbol;Acc:628821]
Slc35f1	6.46845099404507	4.22804959076465	1.46034560308291	2.89523903234884	0.00378869910234363	0.01272170083663	protein_coding	solute carrier family 35, member F1 [Source:RGD Symbol;Acc:1559576]
	22.5329924286901	4.21834302943076	1.50576236658886	2.80146663446434	0.00508709012932865	0.0164990435771446	protein_coding
Pkd1l1	8.04912630081405	3.9444663577245	1.24264760854516	3.17424371205487	0.00150227494113614	0.00559783820710021	protein_coding	polycystin 1 like 1, transient receptor potential channel interacting [Source:RGD Symbol;Acc:1564724]
Iqch	9.41268992289338	3.75644398936898	1.12528439923522	3.33821742478789	0.000843177432965435	0.00334276026111942	protein_coding	IQ motif containing H [Source:RGD Symbol;Acc:1310670]
RGD1307537	11.5674078995131	3.71747639880923	1.03821754193029	3.58063339201297	0.000342762301181862	0.00148705012863092	protein_coding	similar to RIKEN cDNA 4933417A18 [Source:RGD Symbol;Acc:1307537]
Adamts19	38.8569074816113	3.70497190620418	0.539819141034371	6.86335778887893	6.72604813319896e-12	7.62622090046536e-11	protein_coding	ADAM metallopeptidase with thrombospondin type 1 motif, 19 [Source:RGD Symbol;Acc:1308359]
Dlec1	11.4638069891946	3.69968224247215	0.961567375281039	3.84755383510265	0.000119303066798318	0.000568242373922458	protein_coding	DLEC1 cilia and flagella associated protein [Source:RGD Symbol;Acc:1561649]
Inpp5d	11.265245908509	3.67213851585196	0.993495552678957	3.69618012476256	0.000218867715864764	0.000992224018144564	protein_coding	inositol polyphosphate-5-phosphatase D [Source:RGD Symbol;Acc:2914]
Gria2	14.9753080537167	3.5909641205752	0.834883044795734	4.30115827954534	1.69907638397632e-05	9.3234797838517e-05	protein_coding	glutamate ionotropic receptor AMPA type subunit 2 [Source:RGD Symbol;Acc:61862]
Daw1	12.5774915633302	3.57692779625597	1.01462089622948	3.52538352950202	0.000422870081255289	0.00180144806625345	protein_coding	dynein assembly factor with WD repeats 1 [Source:RGD Symbol;Acc:1561436]
Nfasc	6.28029466203731	3.55699672681443	1.38013084467864	2.57728949434693	0.00995785136203667	0.0297810552881775	protein_coding	neurofascin [Source:RGD Symbol;Acc:620911]
Gbp6	21.3115911872259	3.43938392186965	0.665453517648558	5.16848108944262	2.36004162585303e-07	1.69360552507636e-06	protein_coding	guanylate binding protein family member 6 [Source:RGD Symbol;Acc:1561523]
Sorl1	15.4621083307379	3.4362048283761	0.835513874747266	4.11268433982082	3.91084965046249e-05	0.000202397047443719	protein_coding	sortilin related receptor 1 [Source:RGD Symbol;Acc:619914]
Klf1	5.70409964338093	3.40736309019342	1.40054287883715	2.4328873765168	0.0149789591956301	0.0422113675901767	protein_coding	Kruppel like factor 1 [Source:RGD Symbol;Acc:1309398]
Cpvl	11.3824440420073	3.40168041568652	1.02880575824877	3.30643601905655	0.000944909268571393	0.00369704860351069	protein_coding	carboxypeptidase, vitellogenic-like [Source:RGD Symbol;Acc:1563609]
Aldh1a7	7.51354589732363	3.38860998529533	1.251295079544	2.70808224270346	0.00676732501704702	0.0212567646220265	protein_coding	aldehyde dehydrogenase family 1, subfamily A7 [Source:MGI Symbol;Acc:MGI:1347050]
	9.25865173469934	3.38378374332088	1.14548975369542	2.95400612044288	0.0031367778458316	0.0107968615737896	protein_coding	zonadhesin [Source:NCBI gene (formerly Entrezgene);Acc:304379]
B4galnt3	7.2008424212596	3.32079660957456	1.25970243948627	2.63617542165659	0.00838463728427265	0.025667507298097	protein_coding	beta-1,4-N-acetyl-galactosaminyl transferase 3 [Source:RGD Symbol;Acc:1561056]
Rtl3	21.1853599657583	3.30199128283141	0.694869497359253	4.75195888635224	2.0145534197862e-06	1.28242027962207e-05	protein_coding	retrotransposon Gag like 3 [Source:MGI Symbol;Acc:MGI:2685221]
Colec10	21.2555038887446	3.29115700696149	0.719804922318409	4.57229022046842	4.82422115976303e-06	2.8824807514901e-05	protein_coding	collectin subfamily member 10 [Source:RGD Symbol;Acc:1307149]
Crb2	11.7076925391716	3.21487426066078	1.01720154949619	3.16050861528187	0.00157493947384404	0.00583613029462084	protein_coding	crumbs cell polarity complex component 2 [Source:RGD Symbol;Acc:1309368]
AC120448.1	6.67666227252122	3.19845897565788	1.2486586402095	2.56151591208405	0.0104216467148213	0.030963479911187	protein_coding	uncharacterized LOC102552663 [Source:RGD Symbol;Acc:7647571]
Clic6	6.5172559592399	3.15964069611159	1.24063898484802	2.54678495090064	0.0108720408868952	0.0321022413630335	protein_coding	chloride intracellular channel 6 [Source:RGD Symbol;Acc:727938]
	9.65024463071844	3.13833340350831	1.04511922413501	3.00284726472786	0.00267466628545026	0.00938965463430662	protein_coding	hypothetical LOC360998 [Source:RGD Symbol;Acc:1588537]
Lrp2	6.40849990438695	3.12953320897634	1.31104415180039	2.38705401696709	0.0169839956052467	0.0469838159985194	protein_coding	LDL receptor related protein 2 [Source:RGD Symbol;Acc:68407]
Lyz2	11.1499737348806	3.11967101272683	1.01588396747342	3.07089304744682	0.00213419583398254	0.00765767395039342	protein_coding	lysozyme 2 [Source:RGD Symbol;Acc:3026]
Tac4	7.81664662282299	3.09239364623502	1.21325118013991	2.54884866122975	0.0108079190384317	0.0319579972697673	protein_coding	tachykinin precursor 4 [Source:RGD Symbol;Acc:628842]
Fbxo41	13.6146389630227	3.04473019524128	0.863443044654885	3.52626639833349	0.000421462792729876	0.00179682456732457	protein_coding	F-box protein 41 [Source:RGD Symbol;Acc:1566130]
	7.18361118678298	2.95379830895057	1.25077960055487	2.36156578476353	0.0181979429005908	0.0498478337764547	lncRNA
	7.09022177612402	2.9350125439545	1.23210138865701	2.3821193377224	0.0172133181591897	0.0475474958952572	lncRNA
C4b	55.199825249859	2.9011318341031	0.429157573057407	6.76006207564936	1.37932630107715e-11	1.52729371247577e-10	protein_coding	complement C4B (Chido blood group) [Source:RGD Symbol;Acc:1591983]
Slc45a3	6.9089804889194	2.88993511369519	1.2153460067375	2.37787025067289	0.017412951816414	0.0479722954270861	protein_coding	solute carrier family 45, member 3 [Source:RGD Symbol;Acc:1309764]
Kcnip4	6.82411691740883	2.87926469075897	1.20386731230577	2.39167943288061	0.0167714837565778	0.0464881094457989	protein_coding	potassium voltage-gated channel interacting protein 4 [Source:RGD Symbol;Acc:708539]
Chrm4	47.6597578177124	2.87679277299743	0.403975036267845	7.12121422049964	1.06980363206784e-12	1.2941222838208e-11	protein_coding	cholinergic receptor, muscarinic 4 [Source:RGD Symbol;Acc:2344]
Myh14	21.0917616257884	2.82055095364505	0.604610439255713	4.66507154113514	3.08509685271858e-06	1.9003197758725e-05	protein_coding	myosin heavy chain 14 [Source:RGD Symbol;Acc:1306821]
Akr1c13	39.7621562147123	2.78219424717362	1.165491415399	2.38714263392593	0.0169799020547338	0.0469838159985194	protein_coding	aldo-keto reductase family 1, member C13 [Source:RGD Symbol;Acc:1308232]
Oas1a	7.45354305148877	2.73452820970495	1.15148703347966	2.37477985439533	0.0175594194870318	0.0483138256026762	protein_coding	2'-5' oligoadenylate synthetase 1A [Source:RGD Symbol;Acc:621760]
Ces2c	54.9526047901038	2.73104835483737	0.398527300802973	6.85285135882714	7.23922972452255e-12	8.17256804099504e-11	protein_coding	carboxylesterase 2C [Source:RGD Symbol;Acc:621510]
Smpd3	8.72476095029676	2.72302019808902	1.12729807019038	2.41552812880196	0.0157124088203161	0.0439821348386109	protein_coding	sphingomyelin phosphodiesterase 3 [Source:RGD Symbol;Acc:619754]
AABR07027872.1	10.7731439543091	2.68277906920999	1.08895713258712	2.46362229414513	0.013754096550502	0.039201750842442	protein_coding
	12.0966385492833	2.66790765811454	1.01099425506845	2.63889497367511	0.00831767450243015	0.0254904826138908	lncRNA
	12.9923879716426	2.6393435153003	0.810838928994477	3.25507745240273	0.00113361445830633	0.00433705970314549	lncRNA
Pgap4	41.1913863837311	2.62668354939242	0.483729815197788	5.43006336774676	5.63340455530867e-08	4.33311626169845e-07	protein_coding	post-GPI attachment to proteins GalNAc transferase 4 [Source:RGD Symbol;Acc:1307218]
Fbxo24	11.6402961590301	2.60760174583953	0.883357812936081	2.95192017057329	0.00315804564134956	0.0108589032917384	protein_coding	F-box protein 24 [Source:RGD Symbol;Acc:1305095]
Gucy1a1	107.303785629409	2.56046697146112	0.312859222054732	8.18408661456426	2.74376689571843e-16	4.21046245353968e-15	protein_coding	guanylate cyclase 1 soluble subunit alpha 1 [Source:RGD Symbol;Acc:68436]
Spef2	14.1538399988305	2.49438993165335	0.830320816790946	3.00412789997698	0.00266343333022147	0.00935414323779479	protein_coding	sperm flagellar 2 [Source:RGD Symbol;Acc:620450]
Cd83	51.8825897109701	2.48869575622707	0.376528095749469	6.60958845919157	3.85389878780803e-11	4.06565680563844e-10	protein_coding	CD83 molecule [Source:RGD Symbol;Acc:1309677]
Negr1	25.5064141700461	2.45256914577865	0.640759091182327	3.82759945122773	0.000129399106803749	0.000611804531518881	protein_coding	neuronal growth regulator 1 [Source:RGD Symbol;Acc:708416]
Nrxn2	89.1434630526952	2.4180762196009	0.272546092649173	8.87217349585524	7.17319101861247e-19	1.25752423071843e-17	protein_coding	neurexin 2 [Source:RGD Symbol;Acc:620211]
Svop	73.8841941534525	2.37276903618175	0.346994324622864	6.83806295322158	8.02711244820478e-12	9.03765410947172e-11	protein_coding	SV2 related protein [Source:RGD Symbol;Acc:620277]
Krt222	10.0497270231683	2.3551235389449	0.973717051445473	2.41869394753716	0.0155763394584609	0.043659647616533	protein_coding	keratin 222 [Source:RGD Symbol;Acc:1560383]
Ppp1r3g	17.7208380792773	2.32753173577441	0.64018170384871	3.63573610707946	0.000277187979683996	0.00122834334459223	protein_coding	protein phosphatase 1, regulatory subunit 3G [Source:RGD Symbol;Acc:1308930]
Cpa6	16.5653154414458	2.31331114506075	0.759204256613692	3.0470207785437	0.00231121732563464	0.00824161884255062	protein_coding	carboxypeptidase A6 [Source:RGD Symbol;Acc:1311764]
Rassf2	145.004528126642	2.31134225742812	0.216060087819835	10.6976826712922	1.04355339688439e-26	2.5921618650799e-25	protein_coding	Ras association domain family member 2 [Source:RGD Symbol;Acc:1305551]
Foxp3	16.3021473785932	2.29410841317704	0.765623691363311	2.99639162039516	0.00273195331584552	0.00956869506566647	protein_coding	forkhead box P3 [Source:MGI Symbol;Acc:MGI:1891436]
Spon1	13.3746563548746	2.26490779378646	0.877666294231259	2.58060245525354	0.00986280852906065	0.0295548846238649	protein_coding	spondin 1 [Source:RGD Symbol;Acc:619918]
Efemp1	202.400705939353	2.25295010231133	0.175469967920095	12.8395196569322	9.84836187010254e-38	3.39961390575787e-36	protein_coding	EGF containing fibulin extracellular matrix protein 1 [Source:RGD Symbol;Acc:1308528]
Rapgef5	12.9317386099012	2.23783346302619	0.937442935205228	2.38716766534304	0.0169787459163021	0.0469838159985194	protein_coding	Rap guanine nucleotide exchange factor 5 [Source:RGD Symbol;Acc:1561668]
Ush2a	11.9354836865828	2.20896835344623	0.794522446814299	2.78024662777403	0.00543176286477596	0.0175016500927789	protein_coding	usherin [Source:RGD Symbol;Acc:628777]
Chadl	11.8421415805888	2.18471737754664	0.896275917164788	2.43755001747409	0.0147871683643167	0.0417270811992905	protein_coding	chondroadherin-like [Source:RGD Symbol;Acc:6504353]
Clcnka	53.2056227134362	2.16996323304025	0.463897884647581	4.67767434354385	2.90146855068894e-06	1.79513623339373e-05	protein_coding	chloride voltage-gated channel Ka [Source:RGD Symbol;Acc:68435]
Pomc	45.6588415409259	2.15867216745228	0.482146289825792	4.47721410079137	7.56233999467019e-06	4.3778940591552e-05	protein_coding	proopiomelanocortin [Source:RGD Symbol;Acc:3366]
Ccdc89	26.2383870164895	2.11599334995697	0.564783014197309	3.74655982344707	0.000179276264269456	0.000825706524456461	protein_coding	coiled-coil domain containing 89 [Source:RGD Symbol;Acc:1305335]
Ccr10	19.9130263620003	2.09137426406445	0.743359272631191	2.81340980204879	0.00490191361240299	0.0159602951573028	protein_coding	C-C motif chemokine receptor 10 [Source:RGD Symbol;Acc:1310716]
Tc2n	23.9352101403838	2.08559077159516	0.605370329387558	3.44514864761396	0.000570745429071649	0.00236052864958437	protein_coding	tandem C2 domains, nuclear [Source:RGD Symbol;Acc:1563876]
Mfrp	341.254138724136	2.07655086466841	0.149495487754624	13.8903915820976	7.24382121948642e-44	2.91528978020773e-42	protein_coding	membrane frizzled-related protein [Source:RGD Symbol;Acc:1307477]
Tchh	26.3394493972093	2.06809657347839	0.504939222786807	4.0957336648644	4.20833520788792e-05	0.00021632160899742	protein_coding	trichohyalin [Source:RGD Symbol;Acc:1309635]
Mdk	214.739160743984	2.06389729254611	0.445059555790088	4.63735081225747	3.52903156755619e-06	2.14925596595219e-05	protein_coding	midkine [Source:RGD Symbol;Acc:69073]
Hopx	361.594862658953	2.05848180367761	0.137568678245124	14.9633029112176	1.27535949096679e-50	5.94765141999054e-49	protein_coding	HOP homeobox [Source:RGD Symbol;Acc:621841]
Morc1	25.3049167835822	2.05842545303433	0.516952910955812	3.98184323834918	6.83828779469787e-05	0.00033911911806526	protein_coding	MORC family CW-type zinc finger 1 [Source:RGD Symbol;Acc:1565610]
Ryr1	20.2297538178177	2.05837182737305	0.582092969807453	3.53615648038821	0.000405994133406229	0.00173573896360753	protein_coding	ryanodine receptor 1 [Source:RGD Symbol;Acc:1586637]
Alox5ap	119.072807193586	2.04801067827666	0.265445678248292	7.71536644254948	1.20635127016033e-14	1.65682797087976e-13	protein_coding	arachidonate 5-lipoxygenase activating protein [Source:RGD Symbol;Acc:2097]
Trim63	11.6577396938035	2.03552916275018	0.796490234876386	2.55562350122985	0.0105997738797895	0.0314090998752983	protein_coding	tripartite motif containing 63 [Source:RGD Symbol;Acc:619964]
Akr1c12	15.9182482026849	2.03258836252741	0.799407142627663	2.54261971671439	0.0110024902855593	0.0324017049007624	protein_coding	aldo-keto reductase family 1, member C12 [Source:RGD Symbol;Acc:1359406]
Akr1c14	105.677412610398	2.02978455025282	0.267857736519365	7.57784552586956	3.51340359536402e-14	4.69444557011847e-13	protein_coding	aldo-keto reductase family 1, member C14 [Source:RGD Symbol;Acc:708361]
Pdgfd	98.6370574560006	2.02942783927638	0.272226839290443	7.45491460197704	8.99260580544545e-14	1.17804543344889e-12	protein_coding	platelet derived growth factor D [Source:RGD Symbol;Acc:621880]
Lrrc4	62.8791802522578	2.0199427807589	0.396847005232974	5.08997864195312	3.58103846779387e-07	2.52224425863714e-06	protein_coding	leucine rich repeat containing 4 [Source:RGD Symbol;Acc:1560026]
Sbspon	16.2925592106875	2.01126859362854	0.803162578473488	2.50418613557819	0.0122733446234303	0.0355195048721642	protein_coding	somatomedin B and thrombospondin, type 1 domain containing [Source:RGD Symbol;Acc:1559717]
	10.5624726291566	1.98962412248198	0.836948014423136	2.37723740088365	0.0174428578640484	0.0480388758611446	lncRNA
Casp4	322.97577774766	1.98519919598177	0.13829786111873	14.3545184279999	9.98164576293529e-47	4.27398243895301e-45	protein_coding	caspase 4 [Source:RGD Symbol;Acc:621757]
Wasf3	66.9391738056329	1.97404952188661	0.331749971279588	5.95041354268256	2.67465828056262e-09	2.37052032467863e-08	protein_coding	WASP family member 3 [Source:RGD Symbol;Acc:1592807]
Spta1	1317.9595557639	1.94313241527678	0.0677279852149	28.6902439089432	5.04952592959868e-181	9.29001792454299e-179	protein_coding	spectrin, alpha, erythrocytic 1 [Source:RGD Symbol;Acc:1305194]
Slc16a6	152.285748536799	1.9360965653274	0.207221427499061	9.3431291768134	9.35282412885293e-21	1.79159017809217e-19	protein_coding	solute carrier family 16, member 6 [Source:RGD Symbol;Acc:735117]
Sult1a1	23.6918799882867	1.9301200271169	0.610009146498424	3.16408374890144	0.00155572021772327	0.00577001946945571	protein_coding	sulfotransferase family 1A member 1 [Source:RGD Symbol;Acc:3767]
Plcxd2	17.0156257196757	1.91928326041209	0.796742261566581	2.40891358849013	0.0160000858076486	0.0446455727652754	protein_coding	phosphatidylinositol-specific phospholipase C, X domain containing 2 [Source:RGD Symbol;Acc:1563504]
	17.0533887906166	1.91170020076265	0.780086801514274	2.45062497795339	0.0142608446278015	0.0404463934878286	protein_coding	single-pass membrane and coiled-coil domain-containing protein 3 [Source:RGD Symbol;Acc:11459462]
Cpz	127.1593085897	1.91059285054957	0.284094815804528	6.72519435153703	1.7535822210736e-11	1.91634944812103e-10	protein_coding	carboxypeptidase Z [Source:RGD Symbol;Acc:620496]
Galnt13	21.010176031875	1.9013323635838	0.689049949072217	2.75935346362609	0.00579158547302913	0.0185432633370537	protein_coding	polypeptide N-acetylgalactosaminyltransferase 13 [Source:RGD Symbol;Acc:735044]
AABR07028488.1	181.550970067794	1.89355004900452	0.203600868667066	9.30030437198631	1.40044203493368e-20	2.65528885038049e-19	protein_coding	inter-alpha-trypsin inhibitor heavy chain 5 [Source:RGD Symbol;Acc:1591485]
Scn2b	130.317384824366	1.87552539895119	0.241481089715778	7.76675888434441	8.05199118790869e-15	1.12151777427593e-13	protein_coding	sodium voltage-gated channel beta subunit 2 [Source:RGD Symbol;Acc:3633]
	25.8972559242974	1.87311057228658	0.516553700510841	3.62616814173276	0.000287658087373405	0.00126969989422767	lncRNA
Grap	44.8720706167857	1.86772135984844	0.38556281068457	4.84414292066262	1.27159379489935e-06	8.37820673522432e-06	protein_coding	GRB2-related adaptor protein [Source:RGD Symbol;Acc:1306884]
Tnnc1	21.8976337215583	1.85285704987491	0.59170103974671	3.13140745986869	0.0017397060413951	0.00638031950603216	protein_coding	troponin C1, slow skeletal and cardiac type [Source:RGD Symbol;Acc:1309921]
Chrdl1	194.160453693106	1.83427397797871	0.198716020241824	9.23062959768676	2.69045771803377e-20	5.06108349610352e-19	protein_coding	chordin-like 1 [Source:RGD Symbol;Acc:735215]
Ifi47	46.081435578024	1.82804858668825	0.424962609397264	4.30166924398601	1.69516223140616e-05	9.30810301023348e-05	protein_coding	interferon gamma inducible protein 47 [Source:RGD Symbol;Acc:708470]
Tlcd4	18.6515284611509	1.82775652855375	0.642857060035145	2.84317718849324	0.00446662310132318	0.0146858216736749	protein_coding	TLC domain containing 4 [Source:RGD Symbol;Acc:1563041]
Tril	502.268846681074	1.82162121603918	0.140734709141427	12.9436528284476	2.55200705601855e-38	8.97598784282829e-37	protein_coding	TLR4 interactor with leucine-rich repeats [Source:RGD Symbol;Acc:1310827]
Aard	99.6439691925558	1.81859818632872	0.260818327420657	6.97266255908319	3.10997970742653e-12	3.61829605710458e-11	protein_coding	alanine and arginine rich domain containing protein [Source:RGD Symbol;Acc:631378]
Bmp4	74.189499626042	1.81643669802953	0.385315054411722	4.71415969148356	2.42710266419385e-06	1.5224635745198e-05	protein_coding	bone morphogenetic protein 4 [Source:RGD Symbol;Acc:2213]
Gbp5	37.6963776057516	1.81496165572236	0.408315893897337	4.44499389528711	8.78943631532389e-06	5.02914363606126e-05	protein_coding	guanylate binding protein 5 [Source:RGD Symbol;Acc:1311040]
Igfbp5	4302.57071186783	1.80562019601207	0.0453975002615247	39.7735599011024	0	0	protein_coding	insulin-like growth factor binding protein 5 [Source:RGD Symbol;Acc:2876]
	185.061143518627	1.79097707472588	0.437514655060567	4.09352476313725	4.24864677905485e-05	0.000218257698469763	lncRNA
Sfrp2	824.059049126021	1.78913577093585	0.109784146771411	16.296849987468	1.03911262269405e-59	5.89722831496402e-58	protein_coding	secreted frizzled-related protein 2 [Source:RGD Symbol;Acc:735163]
Fam131c	21.1067624020633	1.7882034002273	0.730642421229861	2.44743988067007	0.0143875125595841	0.0407366371169553	protein_coding	family with sequence similarity 131, member C [Source:RGD Symbol;Acc:1590955]
Lhfpl4	41.1667132058741	1.77893929209876	0.41323439726584	4.30491581501708	1.67049247933431e-05	9.19677247254684e-05	protein_coding	LHFPL tetraspan subfamily member 4 [Source:RGD Symbol;Acc:727967]
Pappa2	963.997785763002	1.77565079556562	0.0891511113675047	19.9173153124913	2.88025152257551e-88	2.51151932244579e-86	protein_coding	pappalysin 2 [Source:RGD Symbol;Acc:1591785]
Gpr34	41.2219310442774	1.76889823066654	0.456710363892051	3.87312916569732	0.000107446845123887	0.000515141775791557	protein_coding	G protein-coupled receptor 34 [Source:MGI Symbol;Acc:MGI:1346334]
Rimklb	16.469240151045	1.76811466818393	0.706423258656814	2.50291117473369	0.0123176453827233	0.0356292361778771	protein_coding	ribosomal modification protein rimK-like family member B [Source:RGD Symbol;Acc:1560851]
Scg3	19.0870545144214	1.74571744886517	0.641750333834709	2.72024392793662	0.00652337752869267	0.0205793078171043	protein_coding	secretogranin III [Source:RGD Symbol;Acc:621209]
Ccdc40	17.7786496874331	1.74350773509782	0.680505311057032	2.56207807164594	0.0104047926386909	0.0309243810326581	protein_coding	coiled-coil domain containing 40 [Source:RGD Symbol;Acc:1592118]
Agmo	22.1223030548923	1.73933857262054	0.693716832936653	2.50727456800715	0.0121666162133714	0.0352715997652406	protein_coding	alkylglycerol monooxygenase [Source:RGD Symbol;Acc:1312038]
Trarg1	139.230516122815	1.7376708281878	0.278356505112173	6.24260901496642	4.30331647920112e-10	4.12635306384795e-09	protein_coding	trafficking regulator of GLUT4 (SLC2A4) 1 [Source:RGD Symbol;Acc:1307639]
Pm20d2	52.291951794853	1.729890926684	0.375509286738317	4.60678600444179	4.08940465417448e-06	2.4707619170043e-05	protein_coding	peptidase M20 domain containing 2 [Source:RGD Symbol;Acc:1307853]
Serpinb7	74.6471066487705	1.72810924696467	0.278145440285742	6.21296989513601	5.19924134648372e-10	4.94016450753861e-09	protein_coding	serpin family B member 7 [Source:RGD Symbol;Acc:71063]
Clmn	202.44174866951	1.72801149358899	0.200857680617861	8.60316363443721	7.75482897836538e-18	1.29314090394216e-16	protein_coding	calmin [Source:RGD Symbol;Acc:1306741]
	21.0107897764136	1.72224135565182	0.654619806481217	2.63090321832667	0.00851582831227675	0.0260262865286852	lncRNA
Lsamp	29.4282821200086	1.71991586803303	0.50062755134044	3.4355198059474	0.000591418231102583	0.00243031822775156	protein_coding	limbic system-associated membrane protein [Source:RGD Symbol;Acc:71102]
	15.4432319354937	1.71680321882889	0.667924262606673	2.57035612410427	0.0101594017243178	0.0303080370043706	protein_coding
Timp4	93.5266392280979	1.71008171945535	0.3022383078685	5.65805748290315	1.53095863536944e-08	1.25766974844726e-07	protein_coding	TIMP metallopeptidase inhibitor 4 [Source:RGD Symbol;Acc:69077]
Sned1	5298.99612837234	1.70585449503716	0.0362877237363608	47.0091347539629	0	0	protein_coding	sushi, nidogen and EGF-like domains 1 [Source:RGD Symbol;Acc:1566079]
Drc1	23.6331528360091	1.69848619561456	0.535652839780224	3.17087126115384	0.00151982482740856	0.00565442383566091	protein_coding	dynein regulatory complex subunit 1 [Source:RGD Symbol;Acc:1359318]
Kank4	230.892677821529	1.69161992035248	0.200013959626618	8.45750928340383	2.7314880359872e-17	4.46587624008767e-16	protein_coding	KN motif and ankyrin repeat domains 4 [Source:RGD Symbol;Acc:1307635]
Gatm	71.8589124710035	1.69116841066736	0.317637386446711	5.32421082286888	1.0139225908042e-07	7.584938344613e-07	protein_coding	glycine amidinotransferase [Source:RGD Symbol;Acc:71090]
Apobr	106.333780066428	1.68566324147211	0.335790523017019	5.01998456158535	5.16756325311494e-07	3.56764305087218e-06	protein_coding	apolipoprotein B receptor [Source:RGD Symbol;Acc:1565169]
Fabp4	155.51668142461	1.68493382912904	0.201338010112181	8.36868223834254	5.82661390948516e-17	9.35274880849478e-16	protein_coding	fatty acid binding protein 4 [Source:RGD Symbol;Acc:69309]
Nox4	23.5118335446177	1.68492198314978	0.576671699738969	2.92180452745031	0.00348009878083527	0.011817125501554	protein_coding	NADPH oxidase 4 [Source:RGD Symbol;Acc:620600]
AABR07059663.1	45.2927738611438	1.68197417934971	0.423970235911524	3.96719872500839	7.27223529631642e-05	0.000359255719477514	pseudogene
Shroom3	38.3903572959201	1.68192764622094	0.45561023223355	3.69159322426887	0.000222853683697026	0.00100756585807605	protein_coding	shroom family member 3 [Source:RGD Symbol;Acc:1310470]
	84.2221678660913	1.67731633517251	0.323510707788147	5.18473204995399	2.1632565051405e-07	1.55974334233687e-06	protein_coding
Epyc	19.0665987925627	1.66817851064707	0.590489745695331	2.82507617246208	0.00472693772163273	0.0154343436050229	protein_coding	epiphycan [Source:RGD Symbol;Acc:1305904]
Tmem116	152.285521205264	1.66426417253096	0.268332563087807	6.20224453334932	5.56634968630793e-10	5.27700036512839e-09	protein_coding	transmembrane protein 116 [Source:RGD Symbol;Acc:1596066]
Plagl1	725.647195892439	1.65979055394649	0.0978275223453816	16.9664989376566	1.45343036088934e-64	8.78459606570731e-63	protein_coding	PLAG1 like zinc finger 1 [Source:RGD Symbol;Acc:3014]
Gjc2	16.9681420658598	1.65182586158676	0.676192220391584	2.44283476173415	0.0145724076458262	0.0411765820770332	protein_coding	gap junction protein, gamma 2 [Source:RGD Symbol;Acc:1562712]
Cd34	200.417050052689	1.65064334720431	0.202595340411417	8.14748919620902	3.7155807378072e-16	5.63973279350572e-15	protein_coding	CD34 molecule [Source:RGD Symbol;Acc:1306863]
Ppcdc	24.329791998351	1.64896639436321	0.500268633527546	3.29616186954566	0.000980155234700468	0.00382244559500471	protein_coding	phosphopantothenoylcysteine decarboxylase [Source:RGD Symbol;Acc:1306267]
Adamts15	1727.5589430795	1.64025964621109	0.0623326343260193	26.3146209677585	1.30465779164536e-152	2.04136268670342e-150	protein_coding	ADAM metallopeptidase with thrombospondin type 1 motif, 15 [Source:RGD Symbol;Acc:1309770]
Lmx1a	36.7580575884847	1.62542388593312	0.408831194802791	3.97578244174146	7.01482334046295e-05	0.000347359279402634	protein_coding	LIM homeobox transcription factor 1 alpha [Source:RGD Symbol;Acc:1304784]
Plxnc1	164.348359735376	1.62305920482931	0.231058799381284	7.02444230289193	2.14922965190744e-12	2.52862985468969e-11	protein_coding	plexin C1 [Source:RGD Symbol;Acc:1307420]
Npnt	912.909099112595	1.61937401804674	0.0876255402110795	18.4806166574934	2.95781380457178e-76	2.20087638738404e-74	protein_coding	nephronectin [Source:RGD Symbol;Acc:1593709]
Col4a3	32.6615437018937	1.61388245972393	0.517050765838978	3.12132302348535	0.00180040427370416	0.00657556028585408	protein_coding	collagen type IV alpha 3 chain [Source:RGD Symbol;Acc:71085]
	29.8260470265483	1.61310230221913	0.469778171322173	3.43375320670842	0.000595285922262702	0.00244211637111545	protein_coding	hypothetical protein LOC502684 [Source:RGD Symbol;Acc:1559448]
Eln	16741.1347206405	1.60727196742065	0.0199450709735726	80.5849209336131	0	0	protein_coding	elastin [Source:RGD Symbol;Acc:67394]
Gask1a	106.31670243876	1.60082370602743	0.293080289720202	5.4620653867775	4.70626658648708e-08	3.65286579466697e-07	protein_coding	golgi associated kinase 1A [Source:RGD Symbol;Acc:1305157]
Pdzd3	30.041551864241	1.59771522540376	0.559577817381519	2.85521544238493	0.00430076435710223	0.0142046551324927	protein_coding	PDZ domain containing 3 [Source:RGD Symbol;Acc:1559807]
Trib3	431.48090986353	1.59481273704944	0.117570185162667	13.5647718411169	6.47809260787253e-42	2.48183584533185e-40	protein_coding	tribbles pseudokinase 3 [Source:RGD Symbol;Acc:708432]
Ppp1r9a	22.0907745796934	1.58430441213784	0.592105971285807	2.67571091826247	0.0074570934996963	0.0231676670116487	protein_coding	protein phosphatase 1, regulatory subunit 9A [Source:RGD Symbol;Acc:632280]
Notch3	678.791212846539	1.57196155965761	0.0982769756240787	15.9952170859485	1.37976511600446e-57	7.38020050228329e-56	protein_coding	notch receptor 3 [Source:RGD Symbol;Acc:620761]
Sh3tc2	24.6628931885847	1.5645669172133	0.587854987111302	2.66148446728592	0.00777969302713363	0.0240087780018933	protein_coding	SH3 domain and tetratricopeptide repeats 2 [Source:RGD Symbol;Acc:1309038]
Pamr1	130.011762324894	1.55804975346062	0.288145177352324	5.40716928798549	6.40286194928604e-08	4.90154159830575e-07	protein_coding	peptidase domain containing associated with muscle regeneration 1 [Source:RGD Symbol;Acc:1308745]
Wnt5b	169.665613755212	1.551541194943	0.206160900394867	7.52587513913296	5.23683671847178e-14	6.94181475381271e-13	protein_coding	Wnt family member 5B [Source:RGD Symbol;Acc:628850]
Clec3b	813.035290846281	1.54723233374184	0.091334189857615	16.9403411379013	2.2680559678951e-64	1.36589183505395e-62	protein_coding	C-type lectin domain family 3, member B [Source:RGD Symbol;Acc:1311031]
Akr1c15	74.9949350635556	1.53681248991053	0.316953933462647	4.84869354079697	1.24277242011376e-06	8.20122028283191e-06	protein_coding	aldo-keto reductase family 1, member C15 [Source:RGD Symbol;Acc:1307514]
AC130970.1	29.2996696169239	1.52822310680837	0.521714308949558	2.92923364491451	0.00339798897735273	0.0115698864061093	protein_coding	myosin XVB [Source:RGD Symbol;Acc:1597365]
Etl4	226.88755497538	1.5274618060073	0.218258362956157	6.99841135670083	2.58881067871926e-12	3.02666678653058e-11	protein_coding	enhancer trap locus 4 [Source:RGD Symbol;Acc:1563437]
	44.6964992002394	1.52327530005625	0.430716863030725	3.53660474154129	0.000405305749900732	0.00173323853507996	protein_coding
Trpm3	300.821861024135	1.5179133064374	0.154133910427393	9.84801658654108	6.99099235986713e-23	1.46121340934951e-21	protein_coding	transient receptor potential cation channel, subfamily M, member 3 [Source:RGD Symbol;Acc:1304888]
Coro2b	69.8334332874486	1.5178294043616	0.328231782653158	4.62426091736976	3.75936413988634e-06	2.28040849383975e-05	protein_coding	coronin 2B [Source:RGD Symbol;Acc:1561953]
Ifi27l2b	342.368999991461	1.5118347442556	0.130862528842034	11.5528467746528	7.14150362890831e-31	2.04731256430108e-29	protein_coding	interferon, alpha-inducible protein 27 like 2B [Source:RGD Symbol;Acc:1559721]
Ropn1l	24.3595785769981	1.49994969005962	0.531742226962099	2.82082109338767	0.00479009089112667	0.0156235538085413	protein_coding	rhophilin associated tail protein 1-like [Source:RGD Symbol;Acc:1591367]
Cyp4f1	56.2094328514596	1.49598971576902	0.343965801780886	4.34923968610693	1.36610337641648e-05	7.60227305207186e-05	protein_coding	cytochrome P450, family 4, subfamily f, polypeptide 1 [Source:RGD Symbol;Acc:70926]
Insyn2a	27.5322047398353	1.49136069491869	0.607806707561587	2.45367594066503	0.014140434684254	0.0401388873319398	protein_coding	inhibitory synaptic factor 2A [Source:RGD Symbol;Acc:2302685]
NEWGENE_1308171	14366.8503081462	1.48527992784909	0.0284080745554777	52.2837239443493	0	0	protein_coding	osteoglycin [Source:RGD Symbol;Acc:1308171]
Tspan15	44.4671776326611	1.47785797153336	0.379502287475494	3.89420043121293	9.85231635532461e-05	0.000476451416582451	protein_coding	tetraspanin 15 [Source:RGD Symbol;Acc:1588304]
Mfap2	51.8966260605116	1.46977951631916	0.417687237390669	3.51885186988478	0.000433418634516129	0.00184112613528809	protein_coding	microfibril associated protein 2 [Source:RGD Symbol;Acc:1306031]
Adamts9	6919.24576062018	1.46182849712845	0.0295947047434143	49.3949343236393	0	0	protein_coding	ADAM metallopeptidase with thrombospondin type 1 motif, 9 [Source:RGD Symbol;Acc:1306889]
Pla2g4d	22.86909109038	1.43714708030515	0.59729344101452	2.40609888142102	0.0161238998237289	0.0449461090324458	protein_coding	phospholipase A2 group IVD [Source:RGD Symbol;Acc:1593372]
Cdhr2	80.239473502134	1.43651822279537	0.33747067416077	4.25672016203405	2.07447745163935e-05	0.000112434125915655	protein_coding	cadherin-related family member 2 [Source:RGD Symbol;Acc:1560576]
Ly75	57.9457212215415	1.43258108137444	0.403056089909838	3.55429707486842	0.000378990854275554	0.00163112207770728	protein_coding	lymphocyte antigen 75 [Source:RGD Symbol;Acc:1565962]
MGC108823	98.2868467351745	1.42863469275332	0.24260925987874	5.88862392749304	3.89424474459206e-09	3.39570028718543e-08	protein_coding	similar to interferon-inducible GTPase [Source:RGD Symbol;Acc:1359421]
Drp2	45.5446150203989	1.41256578841437	0.408657329463442	3.45660211275065	0.000547031907360124	0.00227594637003559	protein_coding	dystrophin related protein 2 [Source:MGI Symbol;Acc:MGI:107432]
Tbpl1	34.9757010420595	1.40332541325798	0.462652318395855	3.03321815855954	0.00241960610682017	0.00858424357711027	protein_coding	TATA-box binding protein like 1 [Source:RGD Symbol;Acc:1597456]
Scara5	10486.3394890991	1.4015805783422	0.0269493269276017	52.0079993874242	0	0	protein_coding	scavenger receptor class A, member 5 [Source:RGD Symbol;Acc:1306539]
Fzd4	552.075126006849	1.39115381160746	0.127169449391954	10.9393711953547	7.47163094516958e-28	1.93938054703921e-26	protein_coding	frizzled class receptor 4 [Source:RGD Symbol;Acc:71017]
Rarb	67.0267875932483	1.39019448597337	0.413903822189409	3.35873797593779	0.000782992711699106	0.00312860715495619	protein_coding	retinoic acid receptor, beta [Source:RGD Symbol;Acc:3535]
Creg1	39.1343484584488	1.38796156656015	0.458076284812145	3.02997909426668	0.00244570666970561	0.0086676589890371	protein_coding	cellular repressor of E1A-stimulated genes 1 [Source:RGD Symbol;Acc:1306804]
Cntn2	112.906012674322	1.38669456347471	0.257090132916505	5.39380701913233	6.89803027090702e-08	5.25417756121589e-07	protein_coding	contactin 2 [Source:RGD Symbol;Acc:3821]
	30.6527698405139	1.3822489376745	0.516157245613973	2.67796093035623	0.00740718578792927	0.0230289887579409	protein_coding
Selenbp1	493.151097373362	1.38024244856721	0.271860392544662	5.07702661519722	3.83387185570211e-07	2.69465502133353e-06	protein_coding	selenium binding protein 1 [Source:RGD Symbol;Acc:620571]
6330403K07Rik	352.432937041489	1.3660911518533	0.148388143597345	9.20620151135674	3.37869832568242e-20	6.30615020831383e-19	protein_coding	RIKEN cDNA 6330403K07 gene [Source:MGI Symbol;Acc:MGI:1918001]
Acer2	54.2073744837565	1.36192598066059	0.342375664408111	3.97787028180011	6.95352866896591e-05	0.000344425967384104	protein_coding	alkaline ceramidase 2 [Source:RGD Symbol;Acc:1304629]
Fndc1	87.0093667984792	1.36091891494841	0.355000704095781	3.83356680493012	0.000126298480184448	0.000598835784550561	protein_coding	fibronectin type III domain containing 1 [Source:RGD Symbol;Acc:1310640]
Strip2	72.0113841455065	1.35266474869538	0.349524408963449	3.87001512342685	0.000108828602004044	0.000520993665347397	protein_coding	striatin interacting protein 2 [Source:RGD Symbol;Acc:1588437]
Cavin2	567.964584018175	1.35137858536673	0.11838755312401	11.4148704801017	3.52428573036878e-30	9.81756933408221e-29	protein_coding	caveolae associated protein 2 [Source:RGD Symbol;Acc:1359345]
Peg10	3625.08070876626	1.35074957484264	0.0497571890792007	27.1468223957063	2.76046252768137e-162	4.48695763480015e-160	protein_coding	paternally expressed 10 [Source:RGD Symbol;Acc:1595574]
Abca4	38.4360232591865	1.34956682852755	0.525517184382021	2.56807363990307	0.0102265428662027	0.0304757530555297	pseudogene	ATP binding cassette subfamily A member 4 [Source:RGD Symbol;Acc:1309445]
Tgm5	68.7340795288069	1.34464324957056	0.321932966633675	4.17678022735902	2.95664438528264e-05	0.000156053405732667	protein_coding	transglutaminase 5 [Source:MGI Symbol;Acc:MGI:1921426]
Cxcl14	48.2530408847284	1.3396479581401	0.388420518199721	3.44896290327092	0.000562744006881805	0.00233031416354568	protein_coding	C-X-C motif chemokine ligand 14 [Source:RGD Symbol;Acc:1307406]
Adm	3430.56521428304	1.33770043907094	0.0447816356907263	29.8716297079779	4.59849657861789e-196	9.27566623123142e-194	protein_coding	adrenomedullin [Source:RGD Symbol;Acc:2047]
Cntn1	32.8459768095396	1.33614685299886	0.437828323216036	3.05175974725503	0.00227504115093468	0.00811780455007425	protein_coding	contactin 1 [Source:RGD Symbol;Acc:621300]
Add3	2737.66658414743	1.3288653958953	0.0457150138125459	29.0684675573829	8.99167271135125e-186	1.69144477003868e-183	protein_coding	adducin 3 [Source:RGD Symbol;Acc:2043]
Il17rd	70.8446861712061	1.32842816668607	0.376664240609072	3.52682315830666	0.000420577570025722	0.00179350730447546	protein_coding	interleukin 17 receptor D [Source:RGD Symbol;Acc:1565237]
Mmp15	53.3627395859556	1.32821701413687	0.338712159685867	3.92137387499967	8.80455296412772e-05	0.000429879923375405	protein_coding	matrix metallopeptidase 15 [Source:RGD Symbol;Acc:1308937]
Hey1	101.480369940282	1.3148832327217	0.254623462578243	5.16403013063908	2.4168876638037e-07	1.73217180083054e-06	protein_coding	hes-related family bHLH transcription factor with YRPW motif 1 [Source:RGD Symbol;Acc:621403]
Phgdh	570.485482577211	1.31202287873861	0.0985114612024293	13.3184795223223	1.80751186864975e-40	6.69499197011816e-39	protein_coding	phosphoglycerate dehydrogenase [Source:RGD Symbol;Acc:61987]
	84.6189926451769	1.30824510420119	0.277620934340164	4.71234313547199	2.44884573419222e-06	1.53552716411409e-05	protein_coding	zinc finger protein 431-like [Source:RGD Symbol;Acc:11443142]
Gucy1b1	376.541765741368	1.30352694627019	0.147233351126859	8.85347603850332	8.48349034064403e-19	1.4794853675319e-17	protein_coding	guanylate cyclase 1 soluble subunit beta 1 [Source:RGD Symbol;Acc:2769]
Acot1	27.7547444339167	1.30191916219801	0.514430266199929	2.5307981426039	0.0113803321093316	0.033361849093754	protein_coding	acyl-CoA thioesterase 1 [Source:RGD Symbol;Acc:70894]
NEWGENE_620180	298.800193813322	1.30170326546394	0.183797248330778	7.08227831094226	1.41803501664809e-12	1.69214128643779e-11	protein_coding	solute carrier family 40 member 1 [Source:RGD Symbol;Acc:620180]
	47.0162155536366	1.29913559842118	0.433417877597164	2.99742042396471	0.00272274931771034	0.00954244694936289	lncRNA
Ccdc158	22.526533724119	1.28906863075873	0.531108779413676	2.42712732442837	0.0152189137054943	0.0427884194307361	protein_coding	coiled-coil domain containing 158 [Source:RGD Symbol;Acc:1308523]
Prss23	11157.8775428629	1.28319129203536	0.0243214229954409	52.7597127962413	0	0	protein_coding	serine protease 23 [Source:RGD Symbol;Acc:1359545]
Efcab1	190.839733412231	1.27689714446522	0.202345039002036	6.31049395015003	2.78146286888202e-10	2.71370928617848e-09	protein_coding	EF hand calcium binding domain 1 [Source:RGD Symbol;Acc:1594548]
Cfd	93.8475724331177	1.27631349154953	0.268862860604635	4.74707993762797	2.06374404377846e-06	1.31223709764295e-05	protein_coding	complement factor D [Source:RGD Symbol;Acc:2498]
Npr3	1064.98494974067	1.27593361795969	0.0811600132596551	15.721210072719	1.08236562298533e-55	5.57568161846781e-54	protein_coding	natriuretic peptide receptor 3 [Source:RGD Symbol;Acc:3196]
Piwil2	41.759448292799	1.27529341101783	0.431806409747306	2.95339157138527	0.00314303001888544	0.0108117132887158	protein_coding	piwi-like RNA-mediated gene silencing 2 [Source:RGD Symbol;Acc:1306964]
Scamp5	138.949833688119	1.27368872665543	0.20824791476803	6.11621359125834	9.58248705572807e-10	8.86353581696129e-09	protein_coding	secretory carrier membrane protein 5 [Source:RGD Symbol;Acc:68356]
Me3	61.3897840292264	1.26655434682459	0.393531998272464	3.21842785944864	0.00128895389640762	0.0048635713621042	protein_coding	malic enzyme 3 [Source:RGD Symbol;Acc:1311070]
Padi2	69.1189498876334	1.25562875827897	0.295046256920648	4.25570136487674	2.08394710682147e-05	0.000112910817030437	protein_coding	peptidyl arginine deiminase 2 [Source:RGD Symbol;Acc:3288]
Exoc3l4	29.8355883462091	1.25377160140811	0.460568537726329	2.72222589844622	0.00648438005741502	0.0204717124120766	protein_coding	exocyst complex component 3-like 4 [Source:RGD Symbol;Acc:1307749]
Slc27a3	1586.4645461025	1.25125074362526	0.0641063744205857	19.5183514109863	7.6672470758869e-85	6.38632092261186e-83	protein_coding	solute carrier family 27 member 3 [Source:RGD Symbol;Acc:1310605]
Hspa12b	83.6936398144322	1.24582437358422	0.29014165649464	4.29384869665289	1.75602168058566e-05	9.62334369111786e-05	protein_coding	heat shock protein family A (Hsp70) member 12B [Source:RGD Symbol;Acc:1312004]
Itgbl1	5585.26758686965	1.24540065529321	0.0327409781520568	38.0379794858075	0	0	protein_coding	integrin subunit beta like 1 [Source:RGD Symbol;Acc:1560635]
Spa17	203.21511027983	1.24354290531339	0.186768811214971	6.65819360964969	2.77213455090136e-11	2.9846351544174e-10	protein_coding	sperm autoantigenic protein 17 [Source:RGD Symbol;Acc:620154]
Dnph1	100.461582748125	1.23932184064243	0.277672889520236	4.46324393707912	8.07280583310903e-06	4.64929189053703e-05	protein_coding	2'-deoxynucleoside 5'-phosphate N-hydrolase 1 [Source:RGD Symbol;Acc:620382]
Tgfb2	2703.17314266272	1.23825801057511	0.0510664674193269	24.2479668782899	6.94689977477523e-130	8.61518489105828e-128	protein_coding	transforming growth factor, beta 2 [Source:RGD Symbol;Acc:70491]
Tmem35b	485.752227976843	1.23213271165673	0.127516207742299	9.66255767381967	4.34868700119302e-22	8.90045449559578e-21	protein_coding	transmembrane protein 35B [Source:RGD Symbol;Acc:2319741]
Epb42	64.5277053293282	1.22918661470361	0.320022630780893	3.84093653534518	0.000122565802246123	0.000583285008869981	protein_coding	erythrocyte membrane protein band 4.2 [Source:RGD Symbol;Acc:1305306]
Susd1	105.67527432059	1.22794652358149	0.279584757272383	4.3920367317635	1.12293721322781e-05	6.34499319063784e-05	protein_coding	sushi domain containing 1 [Source:RGD Symbol;Acc:1306966]
AABR07059807.1	43.0343924162645	1.22638205307098	0.441953315379296	2.77491311954174	0.00552164562299197	0.0177673248164773	protein_coding	similar to high mobility group nucleosomal binding domain 1 [Source:RGD Symbol;Acc:1585825]
Arhgap20	425.614738897539	1.22552943079769	0.14175462535917	8.64542816640032	5.36039126621828e-18	9.01946437980166e-17	protein_coding	Rho GTPase activating protein 20 [Source:RGD Symbol;Acc:1303160]
Gbp2	549.293141319543	1.22282795055113	0.134094057370745	9.11918077898289	7.56943273680082e-20	1.38955529473157e-18	protein_coding	guanylate binding protein 2 [Source:RGD Symbol;Acc:621810]
Trpm8	54.6977672639341	1.22172754408836	0.429497123331575	2.84455349691638	0.00444737169139385	0.0146337615253057	protein_coding	transient receptor potential cation channel, subfamily M, member 8 [Source:RGD Symbol;Acc:620762]
Plac9	97.6467398972389	1.21797178783757	0.267374683505682	4.55529959631231	5.23109671627898e-06	3.10894644032455e-05	protein_coding	placenta associated 9 [Source:RGD Symbol;Acc:1306662]
AABR07070307.1	627.801473523747	1.21517171369761	0.109749442480665	11.0722358695507	1.71078102420586e-28	4.53912771905777e-27	protein_coding	thrombospondin type 1 domain containing 4 [Source:RGD Symbol;Acc:1566296]
Crocc2	214.500874996364	1.2145039543254	0.227058586242748	5.34885720210985	8.85113416831136e-08	6.66902287335143e-07	protein_coding	ciliary rootlet coiled-coil, rootletin family member 2 [Source:RGD Symbol;Acc:7728853]
	56.7241492310315	1.21323209430364	0.346181611523593	3.5046116082366	0.000457273854257023	0.00193081434248955	protein_coding	zinc finger protein 845-like [Source:RGD Symbol;Acc:7537348]
Thnsl1	25.4368067219508	1.2108836690853	0.510770999740093	2.37069776808288	0.0177545425821734	0.0487449248787713	protein_coding	threonine synthase-like 1 [Source:RGD Symbol;Acc:1564213]
Aox2	63.0938101426907	1.204795240213	0.322604893099357	3.73458452114037	0.000188025338171693	0.000863153334705368	protein_coding	aldehyde oxidase 2 [Source:RGD Symbol;Acc:1359668]
Abi3bp	3462.16215727757	1.19854008272569	0.0433354749440569	27.65725042296	2.28316537223615e-168	3.98174527728934e-166	protein_coding	ABI family member 3 binding protein [Source:RGD Symbol;Acc:1562717]
	39.9211466231308	1.19843535218188	0.395552161294772	3.02977829335834	0.00244733318541114	0.00866975289677386	lncRNA
Dapk1	72.988256873125	1.19543762868016	0.305495816286708	3.91310638296351	9.11163688065106e-05	0.000443837720849171	protein_coding	death associated protein kinase 1 [Source:RGD Symbol;Acc:1311629]
Icam5	207.672373901653	1.19464627112173	0.197551968745483	6.04725064856659	1.47338446918539e-09	1.33698660071013e-08	protein_coding	intercellular adhesion molecule 5 [Source:RGD Symbol;Acc:1305039]
Cfap100	720.783572785626	1.19371631018822	0.104616308127718	11.4104228255781	3.70921862702108e-30	1.02984640553212e-28	protein_coding	cilia and flagella associated protein 100 [Source:RGD Symbol;Acc:1305768]
Hapln1	43.3291862703924	1.1902868106487	0.418452544392852	2.84449653036697	0.00444816702916501	0.0146337615253057	protein_coding	hyaluronan and proteoglycan link protein 1 [Source:RGD Symbol;Acc:2412]
Ifit3	31.081080082169	1.18510651850845	0.450580880989057	2.63017488870601	0.0085340952846977	0.0260770554993351	protein_coding	interferon-induced protein with tetratricopeptide repeats 3 [Source:RGD Symbol;Acc:1359681]
Pltp	1038.38464171815	1.1829845643578	0.0877015661354908	13.4887507314316	1.82160991195372e-41	6.91550864987058e-40	protein_coding	phospholipid transfer protein [Source:RGD Symbol;Acc:1306695]
Spata17	32.632430671898	1.18176007102075	0.459353133879147	2.57266138807201	0.0100919891396028	0.0301381291590305	protein_coding	spermatogenesis associated 17 [Source:RGD Symbol;Acc:1565282]
Slc7a8	217.736487987911	1.1807567180042	0.158741478609591	7.43823686377619	1.02037982437121e-13	1.33358306164112e-12	protein_coding	solute carrier family 7 member 8 [Source:RGD Symbol;Acc:619904]
Slit3	2190.01418176339	1.17957248196822	0.0532344344455509	22.1580729513471	8.72032888809722e-109	9.18212240531595e-107	protein_coding	slit guidance ligand 3 [Source:RGD Symbol;Acc:69311]
Lrrc71	44.2444667370235	1.17789285117116	0.384561227681624	3.06295270137408	0.00219164697761458	0.00784913362620855	protein_coding	leucine rich repeat containing 71 [Source:RGD Symbol;Acc:1309453]
Oas1k	31.3822294293359	1.1773963278424	0.454081266313838	2.59291984758659	0.0095164946422136	0.0286710731149793	protein_coding	2-5 oligoadenylate synthetase 1B [Source:RGD Symbol;Acc:708393]
	48.4908231682272	1.17473172732645	0.353192150078196	3.32604143967063	0.000880888312584286	0.00347744214319408	lncRNA	uncharacterized LOC120100749 [Source:RGD Symbol;Acc:41173629]
Eya4	114.261996018364	1.1707877268141	0.237024550846213	4.93952091728138	7.83147428848286e-07	5.28261654060355e-06	protein_coding	EYA transcriptional coactivator and phosphatase 4 [Source:RGD Symbol;Acc:1307099]
Il16	158.17241326392	1.17021579953687	0.185876878379071	6.29565016231002	3.0611405732088e-10	2.97271551488757e-09	protein_coding	interleukin 16 [Source:RGD Symbol;Acc:1583872]
	37.6314297369521	1.16864628583182	0.401237244632603	2.91260669707246	0.00358425727639553	0.0121423786567005	lncRNA
Selplg	149.867873813367	1.16708419135075	0.217143074686072	5.37472444395489	7.66998887447375e-08	5.82362601979318e-07	protein_coding	selectin P ligand [Source:RGD Symbol;Acc:1307971]
	55.3537605392643	1.16295534353356	0.375729679442244	3.09519158896342	0.00196685803710453	0.00712443471596799	lncRNA
Robo2	197.148694967273	1.16218185502972	0.220345450093969	5.27436284495142	1.332181041443e-07	9.82960555127308e-07	protein_coding	roundabout guidance receptor 2 [Source:RGD Symbol;Acc:620167]
Zfp575	134.759353379821	1.16024871147679	0.212928443759288	5.44900761491702	5.06516449450858e-08	3.91328952316855e-07	protein_coding	zinc finger protein 575 [Source:RGD Symbol;Acc:1305025]
Ccdc177	93.7777808639646	1.15770658613096	0.256213383637901	4.51852502665166	6.22719138090299e-06	3.65040749646631e-05	protein_coding	coiled-coil domain containing 177 [Source:RGD Symbol;Acc:1561115]
Gsta1	10116.0164007695	1.15752515063018	0.0300699936363734	38.4943596805424	0	0	protein_coding	glutathione S-transferase alpha 1 [Source:RGD Symbol;Acc:2753]
Nkain4	65.1371301274663	1.15196243187297	0.34887710112225	3.30191470912651	0.000960272647944062	0.00374839931729529	protein_coding	Sodium/potassium transporting ATPase interacting 4 [Source:RGD Symbol;Acc:1305809]
Osgin1	501.461636681147	1.14490796810194	0.130254734477553	8.78976086891678	1.49878641027992e-18	2.58954407439695e-17	protein_coding	oxidative stress induced growth inhibitor 1 [Source:RGD Symbol;Acc:620679]
Ptprv	2298.39973442751	1.14396284813077	0.0616726488751038	18.5489494775466	8.31614390050356e-77	6.2715712244248e-75	protein_coding	protein tyrosine phosphatase, receptor type, V [Source:RGD Symbol;Acc:621123]
Nlgn3	121.767442635525	1.14393920100354	0.284459759732697	4.02144472764262	5.78422814996823e-05	0.00029089680891189	protein_coding	neuroligin 3 [Source:RGD Symbol;Acc:621119]
Pls1	25.7032019033807	1.1433183604502	0.48211299942905	2.37147382834356	0.0177173014071446	0.0486746078369568	protein_coding	plastin 1 [Source:RGD Symbol;Acc:1307142]
Harbi1	51.5062221808301	1.1414987270862	0.384860401943974	2.96600721019974	0.00301693416507689	0.0104315389904414	pseudogene	harbinger transposase derived 1 [Source:RGD Symbol;Acc:1584007]
	37.0061842640584	1.14143769505991	0.439156785778133	2.59915759479253	0.00934528585274265	0.0282518554977641	protein_coding	uncharacterized LOC120097013 [Source:RGD Symbol;Acc:40962006]
Epha4	673.654927832454	1.1373351374714	0.107103328054899	10.6190457208615	2.43032827668464e-26	5.94861929945237e-25	protein_coding	Eph receptor A4 [Source:RGD Symbol;Acc:1560587]
Edar	44.2254666578792	1.13391573507904	0.38131947011606	2.97366335564748	0.00294267725240995	0.0102042880198524	protein_coding	ectodysplasin-A receptor [Source:RGD Symbol;Acc:1561714]
Pcp4l1	227.340868485733	1.13060705165232	0.170824626728978	6.61852493578742	3.62800717404064e-11	3.84430988023977e-10	protein_coding	Purkinje cell protein 4-like 1 [Source:MGI Symbol;Acc:MGI:1913675]
Zfp939	69.5661878406828	1.13004471171643	0.320100294770811	3.53028325864409	0.000415114978290904	0.00177156639473523	protein_coding	zinc finger protein 939 [Source:RGD Symbol;Acc:1584032]
Txnip	8107.80054927485	1.12652280316295	0.0311261159433907	36.1922060950927	8.07387505914338e-287	2.75862890286079e-284	protein_coding	thioredoxin interacting protein [Source:RGD Symbol;Acc:620886]
Prx	785.7976571878	1.12501074635791	0.100340546030587	11.2119256956702	3.56354833598854e-29	9.63827564476901e-28	protein_coding	periaxin [Source:RGD Symbol;Acc:619960]
Myh7b	675.702321484094	1.1212593112381	0.0944548672238956	11.87084736015	1.67759770139908e-32	5.06973659148436e-31	protein_coding	myosin heavy chain 7B [Source:RGD Symbol;Acc:1307994]
AABR07039334.1	55.9561956605804	1.1202928354687	0.334269278345861	3.35146813674441	0.00080384288844685	0.00320274574925682	protein_coding	poly(A) binding protein, cytoplasmic 1-like 2A [Source:RGD Symbol;Acc:1566367]
Xaf1	292.093028303161	1.11301348378527	0.141185617404766	7.88333474927802	3.18757627131409e-15	4.57687838201891e-14	protein_coding	XIAP associated factor 1 [Source:RGD Symbol;Acc:1585988]
Nxnl1	35.7383604892378	1.11278467169498	0.445576536991186	2.49740410302842	0.0125106298070822	0.0361063548060973	protein_coding	nucleoredoxin-like 1 [Source:RGD Symbol;Acc:1308296]
Scube1	51.1259735328852	1.11041243647183	0.422765193235224	2.62654649493342	0.00862562075226658	0.0262943200379451	protein_coding	signal peptide, CUB domain and EGF like domain containing 1 [Source:RGD Symbol;Acc:1309015]
Tmem63c	91.6380607349794	1.10537391524677	0.248932229271043	4.4404612391239	8.97662727013141e-06	5.12923869476246e-05	protein_coding	transmembrane protein 63c [Source:RGD Symbol;Acc:1310207]
Tox	246.527621851343	1.10480375135123	0.194326665204995	5.68529156915124	1.30589666764329e-08	1.08127210730386e-07	protein_coding	thymocyte selection-associated high mobility group box [Source:RGD Symbol;Acc:1310455]
	587.351595193991	1.10422391471667	0.108116686674852	10.2132607710916	1.72952875795303e-24	3.89714272754369e-23	lncRNA
	627.722355442041	1.10322342180623	0.103285700495541	10.681279368908	1.24543289996631e-26	3.08447301941359e-25	protein_coding	pyrin domain-containing protein 3-like [Source:RGD Symbol;Acc:7636450]
Fcgbp	139.484213887808	1.10240862996482	0.222747683779268	4.94913622113013	7.45435630289634e-07	5.04449608824133e-06	protein_coding	Fc fragment of IgG binding protein [Source:RGD Symbol;Acc:2313189]
	46.4609930025286	1.10206782524524	0.41705250325403	2.64251579032955	0.00822926280121124	0.0252472636646287	lncRNA
Smarca1	771.401743161949	1.09997187762499	0.104673166625029	10.508632853016	7.88279662067784e-26	1.88533972890555e-24	protein_coding	SWI/SNF related, matrix associated, actin dependent regulator of chromatin, subfamily a, member 1 [Source:RGD Symbol;Acc:1561046]
Plcl1	88.703015729445	1.09947381228924	0.25842296750457	4.2545514545637	2.09468488961666e-05	0.000113345877252625	protein_coding	phospholipase C-like 1 [Source:RGD Symbol;Acc:708420]
Plpp3	12098.7434370902	1.09897344758406	0.0241095281964953	45.5825364406679	0	0	protein_coding	phospholipid phosphatase 3 [Source:RGD Symbol;Acc:620454]
S1pr3	4043.26815538522	1.09770276735961	0.0432087368865013	25.4046483756978	2.24058426055232e-142	3.23378118018681e-140	protein_coding	sphingosine-1-phosphate receptor 3 [Source:RGD Symbol;Acc:1583843]
Cfap43	39.8259003231518	1.09091410788954	0.406999956752553	2.68037892827786	0.00735388614835507	0.0228802753941202	protein_coding	cilia and flagella associated protein 43 [Source:RGD Symbol;Acc:1560545]
Fmr1nb	61.8370926031258	1.0883912129038	0.348309011517228	3.12478625850875	0.00177934299366047	0.00651142303822154	protein_coding	FMR1 neighbor [Source:RGD Symbol;Acc:1564059]
Dnaaf4	46.8952889798975	1.08753090483249	0.359082939862024	3.02863429059138	0.00245661866925893	0.00869528747584207	protein_coding	dynein axonemal assembly factor 4 [Source:RGD Symbol;Acc:1549760]
Tspan13	66.5098683467542	1.08552817096046	0.348005881341972	3.11928110747574	0.00181292908451077	0.00661553154596322	protein_coding	tetraspanin 13 [Source:RGD Symbol;Acc:1311788]
Vav3	119.949318784823	1.08484249996235	0.243219290457462	4.46034727723247	8.18269519863821e-06	4.71095883822562e-05	protein_coding	vav guanine nucleotide exchange factor 3 [Source:RGD Symbol;Acc:1565941]
Dpt	563.643275893458	1.08391381094828	0.0991384126941637	10.9333383649392	7.98554675265271e-28	2.06956693085003e-26	protein_coding	dermatopontin [Source:RGD Symbol;Acc:1307176]
	63.1826421846873	1.08101108359287	0.344579548666201	3.13718875010793	0.00170576276494213	0.00626269302865376	lncRNA
Dmrt2	270.45145665002	1.07609799148536	0.159814127759424	6.73343468798492	1.65704060407363e-11	1.81558729014402e-10	protein_coding	doublesex and mab-3 related transcription factor 2 [Source:RGD Symbol;Acc:1309047]
Unc5c	269.589473559021	1.0751095169608	0.148149478833589	7.25692405687387	3.95991880480895e-13	4.96606446667501e-12	protein_coding	unc-5 netrin receptor C [Source:RGD Symbol;Acc:735109]
Slc24a3	799.937353392672	1.07326152024703	0.0901341595087787	11.9073781360606	1.08330191220181e-32	3.27968184703124e-31	protein_coding	solute carrier family 24 member 3 [Source:RGD Symbol;Acc:69256]
Sorcs1	306.068278451616	1.0721746311866	0.140716032674981	7.61942055077014	2.54816991953809e-14	3.43766807356218e-13	protein_coding	sortilin-related VPS10 domain containing receptor 1 [Source:RGD Symbol;Acc:1305910]
Carmil2	117.93543517521	1.06945716881307	0.233245906716756	4.58510583901384	4.53756523554055e-06	2.72457366348373e-05	protein_coding	capping protein regulator and myosin 1 linker 2 [Source:RGD Symbol;Acc:1562390]
Dlgap1	95.555831490743	1.06845743971647	0.255813365940581	4.17670685731348	2.95759780627429e-05	0.000156054530326644	protein_coding	DLG associated protein 1 [Source:RGD Symbol;Acc:620223]
Slc28a2	94.1113727533822	1.06710035512676	0.264248925422782	4.03823914674191	5.38539354078712e-05	0.000272888192069788	protein_coding	solute carrier family 28 member 2 [Source:RGD Symbol;Acc:61840]
Wt1	48.12298072448	1.06638091224425	0.365817011172881	2.9150664941065	0.00355612766516654	0.0120519614109753	protein_coding	WT1 transcription factor [Source:RGD Symbol;Acc:3974]
Psat1	949.691449829537	1.06481431122476	0.0841877302795821	12.6480938218501	1.14622119193373e-36	3.85342072195873e-35	protein_coding	phosphoserine aminotransferase 1 [Source:RGD Symbol;Acc:735170]
Afmid	173.651642810753	1.06315081205533	0.190219045764232	5.58908708528091	2.28266463488252e-08	1.84264085425281e-07	protein_coding	arylformamidase [Source:RGD Symbol;Acc:1591143]
Dmrta2	37.9165708643868	1.06296592817981	0.446815052893719	2.37898414857714	0.0173604224861889	0.0478590800697801	protein_coding	DMRT-like family A2 [Source:RGD Symbol;Acc:1308173]
Prss12	948.39790933737	1.05622103635767	0.0802466298621447	13.1621856042073	1.44834731843852e-39	5.22591181148657e-38	protein_coding	serine protease 12 [Source:RGD Symbol;Acc:69238]
Aff3	1741.20387898763	1.05594208396351	0.0585578371299993	18.0324638975191	1.08353899161025e-72	7.49611975104913e-71	protein_coding	AF4/FMR2 family, member 3 [Source:RGD Symbol;Acc:1308527]
Cilp	5908.2054732166	1.05580058005431	0.0312530026223879	33.7823726190711	3.57984155372327e-250	9.82519791679263e-248	protein_coding	cartilage intermediate layer protein [Source:RGD Symbol;Acc:1305124]
Tnfsf15	181.474713778987	1.05259551279225	0.196684369838205	5.35169883432085	8.71323264115268e-08	6.57695856078351e-07	protein_coding	TNF superfamily member 15 [Source:RGD Symbol;Acc:628735]
Ifit2	642.782385716754	1.05230030106757	0.116154017413035	9.05952565829612	1.31019065491401e-19	2.37651267005096e-18	protein_coding	interferon-induced protein with tetratricopeptide repeats 2 [Source:RGD Symbol;Acc:1307804]
Ramp1	40.2998352489646	1.05221531701535	0.42190935486199	2.49393692007503	0.0126334993700877	0.0363919556872003	protein_coding	receptor (calcitonin) activity modifying protein 1 [Source:MGI Symbol;Acc:MGI:1858418]
Ptprt	117.363707417317	1.05120686933838	0.286934936043612	3.66357225032577	0.000248722016034955	0.00111250440621352	protein_coding	protein tyrosine phosphatase, receptor type, T [Source:RGD Symbol;Acc:1309653]
Lrrc17	514.779598121277	1.0500485492648	0.110111536034741	9.53622651248366	1.48124129863229e-21	2.96993315229962e-20	protein_coding	leucine rich repeat containing 17 [Source:RGD Symbol;Acc:1560165]
Slc22a23	81.3436596608608	1.04720282199763	0.306000494740074	3.42222591138996	0.000621106841083709	0.00253747455671631	protein_coding	solute carrier family 22, member 23 [Source:RGD Symbol;Acc:620302]
Nsg2	335.55374754203	1.04581698037524	0.133596433296301	7.82818039801814	4.94981369004291e-15	7.01263122326792e-14	protein_coding	neuronal vesicle trafficking associated 2 [Source:RGD Symbol;Acc:1563944]
Fbln5	9684.30589596254	1.04310224789622	0.028024137407799	37.2215648502327	3.05701236877506e-303	1.13734446840071e-300	protein_coding	fibulin 5 [Source:RGD Symbol;Acc:2594]
Marcks	13367.7664461971	1.04257496918518	0.0263699584757872	39.5364660942667	0	0	protein_coding	myristoylated alanine rich protein kinase C substrate [Source:RGD Symbol;Acc:3028]
Snai2	4736.88122139136	1.04002649705233	0.0947391353912769	10.977791730492	4.88724553905529e-28	1.27847288773224e-26	protein_coding	snail family transcriptional repressor 2 [Source:RGD Symbol;Acc:3722]
Entpd3	35.0089073363823	1.0394439432646	0.423140784581556	2.45649670544641	0.0140299088582092	0.0398589401160935	protein_coding	ectonucleoside triphosphate diphosphohydrolase 3 [Source:RGD Symbol;Acc:631326]
Sema3b	62.3194181345956	1.03731170572168	0.314136691579074	3.30210298105392	0.000959628312108095	0.00374675774284369	protein_coding	semaphorin 3B [Source:RGD Symbol;Acc:1310079]
Jag1	2641.29984467651	1.03718955572771	0.055706718614656	18.6187515890558	2.26431445172812e-77	1.7231432977651e-75	protein_coding	jagged canonical Notch ligand 1 [Source:RGD Symbol;Acc:2937]
Tlr5	1429.45753033028	1.03709447123361	0.082425233224683	12.5822449104462	2.6440768407017e-36	8.78316160060077e-35	protein_coding	toll-like receptor 5 [Source:RGD Symbol;Acc:631351]
Wdr93	33.8356979090446	1.03537514960949	0.422819459039724	2.44874053800872	0.014335667418278	0.0406241949757636	protein_coding	WD repeat domain 93 [Source:RGD Symbol;Acc:1559862]
Spata20	36.2837760055398	1.0347576486253	0.410788910641669	2.51895224486212	0.0117704619491936	0.0342953487562477	protein_coding	spermatogenesis associated 20 [Source:RGD Symbol;Acc:735087]
Plp1	95.2568586351535	1.03108737750956	0.255869156962373	4.02974469353954	5.58374648894998e-05	0.000281915210247287	protein_coding	proteolipid protein 1 [Source:RGD Symbol;Acc:3354]
Uba7	107.820026550701	1.03007098036187	0.248362595499967	4.14744812232408	3.36201617065072e-05	0.000175622074037549	protein_coding	ubiquitin-like modifier activating enzyme 7 [Source:RGD Symbol;Acc:1308323]
Plb1	39.655337241009	1.02889235605544	0.412605008188136	2.49364970283223	0.0126437254877026	0.0364151474479816	protein_coding	phospholipase B1 [Source:RGD Symbol;Acc:621565]
Cish	247.838309986228	1.02642056801447	0.176244008715213	5.82386076835685	5.75034876286562e-09	4.94465017914207e-08	protein_coding	cytokine inducible SH2-containing protein [Source:RGD Symbol;Acc:69261]
Dusp15	103.119172404617	1.02596473471775	0.316385558229371	3.24276727566038	0.00118374860237356	0.00450772668798988	protein_coding	dual specificity phosphatase 15 [Source:RGD Symbol;Acc:1305990]
AABR07039336.2	61.7542184829349	1.02472127539317	0.392210857995098	2.61267951792905	0.00898354988111987	0.0272419112678335	protein_coding	nucleosome assembly protein 1-like 2 [Source:RGD Symbol;Acc:1563260]
Gpc6	2954.31544507041	1.02389038248299	0.0455067047603454	22.4997698223848	4.17221581716669e-112	4.44912338923597e-110	protein_coding	glypican 6 [Source:RGD Symbol;Acc:1593308]
Tspyl4	325.135797033249	1.02030647906789	0.144405867113425	7.06554726247015	1.59984222030509e-12	1.89826778542507e-11	protein_coding	TSPY-like 4 [Source:RGD Symbol;Acc:1306653]
Sorbs2	293.797016262347	1.01777799646013	0.136907404569112	7.43406099665227	1.05313368645493e-13	1.37317478026701e-12	protein_coding	sorbin and SH3 domain containing 2 [Source:RGD Symbol;Acc:620061]
Siglec10	345.692546838658	1.01737123826297	0.148352898162266	6.85777797984224	6.99398415541776e-12	7.91170829256785e-11	protein_coding	sialic acid binding Ig-like lectin 10 [Source:RGD Symbol;Acc:1307441]
Cep126	156.309891392068	1.01734263315036	0.20604212232312	4.9375468553704	7.91114029099649e-07	5.33205759870625e-06	protein_coding	centrosomal protein 126 [Source:RGD Symbol;Acc:1563556]
	118.81336566167	1.01712820064481	0.22873937006758	4.44666871446007	8.72121762316643e-06	4.99181625460008e-05	lncRNA
Ephb2	1774.84129687071	1.01710642243011	0.0703113379517287	14.4657526376242	1.99411703474782e-47	8.62674609709252e-46	protein_coding	Eph receptor B2 [Source:RGD Symbol;Acc:1564232]
Zfp943	59.4251401102961	1.01577917816847	0.370334389003196	2.74287025005313	0.00609047456202463	0.0193742590000791	protein_coding	zinc finger protein 182-like [Source:RGD Symbol;Acc:7744154]
Atf5	4658.26381366568	1.00792270805589	0.0366788743900844	27.4796521108175	3.07384215030353e-166	5.19820861417998e-164	protein_coding	activating transcription factor 5 [Source:RGD Symbol;Acc:628902]
Ghr	921.265151789325	1.0079051930902	0.0837937835303024	12.0284005641745	2.51995221469785e-33	7.74110825293052e-32	protein_coding	growth hormone receptor [Source:RGD Symbol;Acc:2687]
Calml4	86.7986898837144	1.00693013396944	0.313778841675216	3.20904407892385	0.00133177073428197	0.00501495853201726	protein_coding	calmodulin-like 4 [Source:RGD Symbol;Acc:1583918]
C1qtnf7	1794.28526403887	1.00534928267104	0.0566324448974593	17.7521787111851	1.65795348341227e-70	1.11029828877153e-68	protein_coding	C1q and TNF related 7 [Source:RGD Symbol;Acc:1306978]
Lyplal1	533.819640195426	1.00351346330883	0.116559898879904	8.60942290575241	7.3429286300475e-18	1.22567608299357e-16	protein_coding	lysophospholipase-like 1 [Source:RGD Symbol;Acc:1311195]
Pparg	768.39653803773	1.00206788612595	0.0998416935685989	10.0365673929344	1.0527396316216e-23	2.28302680215141e-22	protein_coding	peroxisome proliferator-activated receptor gamma [Source:RGD Symbol;Acc:3371]
Ankh	13291.17493862	-1.00211207190324	0.0297882716385174	-33.6411620003987	4.198760250817e-248	1.11580387490759e-245	protein_coding	ANKH inorganic pyrophosphate transport regulator [Source:RGD Symbol;Acc:619925]
Rasl11b	2627.30674394614	-1.00292311942586	0.0467639683335074	-21.4464929980556	4.92406097901201e-102	4.73785223624248e-100	protein_coding	RAS-like family 11 member B [Source:RGD Symbol;Acc:1303099]
Lss	2365.11897439915	-1.00327029103392	0.0474044213477356	-21.1640657666595	2.04780401348164e-99	1.94797356782441e-97	protein_coding	lanosterol synthase [Source:RGD Symbol;Acc:620955]
Vwa1	1061.19248072991	-1.00619783216259	0.0762182665450449	-13.2015313096622	8.5969480826254e-40	3.12891532172423e-38	protein_coding	von Willebrand factor A domain containing 1 [Source:RGD Symbol;Acc:1311476]
Igfbp3	1587.3303968491	-1.00632768826923	0.0630804683360289	-15.953078897711	2.71190828900038e-57	1.44135773252204e-55	protein_coding	insulin-like growth factor binding protein 3 [Source:RGD Symbol;Acc:2874]
Dock9	1408.42300526095	-1.00720906183845	0.0634975143311053	-15.8621809443815	1.15801611223194e-56	6.07758800971385e-55	protein_coding	dedicator of cytokinesis 9 [Source:RGD Symbol;Acc:629617]
Col25a1	84.6169137624943	-1.0091982886673	0.288514612282591	-3.49791048946532	0.000468918482970765	0.0019735126299388	protein_coding	collagen type XXV alpha 1 chain [Source:RGD Symbol;Acc:1590105]
Slc25a27	43.8926450678236	-1.00956002634227	0.409818547197467	-2.46343176326724	0.0137614087214615	0.039215915713142	protein_coding	solute carrier family 25, member 27 [Source:RGD Symbol;Acc:620787]
Npy	258.393950105373	-1.01103800233745	0.150509155990136	-6.71745181006603	1.84929894350108e-11	2.01700084117883e-10	protein_coding	neuropeptide Y [Source:RGD Symbol;Acc:3197]
Rcan1	4800.27305284326	-1.01321339451169	0.0458644978449327	-22.091452912825	3.81913268252983e-108	3.94690860314287e-106	protein_coding	regulator of calcineurin 1 [Source:RGD Symbol;Acc:631338]
Gnb3	50.5156194633468	-1.01752490675796	0.374341526485351	-2.7181726705861	0.00656435711388288	0.0206735264861977	protein_coding	G protein subunit beta 3 [Source:RGD Symbol;Acc:708344]
Stk38l	2440.22817264078	-1.0187113690035	0.0540996990763994	-18.8302594357296	4.26665449606148e-79	3.35363049638785e-77	protein_coding	serine/threonine kinase 38 like [Source:RGD Symbol;Acc:1564793]
Stac	1434.56495987238	-1.01878908495224	0.0677180720932862	-15.0445671806602	3.74776716250414e-51	1.76250330996192e-49	protein_coding	SH3 and cysteine rich domain [Source:RGD Symbol;Acc:1305745]
Rapgef4	151.842461220021	-1.01908570092125	0.213355737440457	-4.77646260253795	1.78405713566861e-06	1.14347882635894e-05	protein_coding	Rap guanine nucleotide exchange factor 4 [Source:RGD Symbol;Acc:621886]
Nyx	37.8771831474407	-1.02292829367474	0.413064378417556	-2.47643792861917	0.0132700697261736	0.0379319630110294	protein_coding	nyctalopin [Source:RGD Symbol;Acc:1561300]
	296.415342675776	-1.02356440089108	0.150875600643876	-6.78416123298218	1.16762872273053e-11	1.29976330292251e-10	lncRNA
Sap30	170.533142967012	-1.02409759023979	0.223013880459901	-4.59208004509804	4.388499743403e-06	2.64207899346234e-05	protein_coding	Sin3A associated protein 30 [Source:RGD Symbol;Acc:1595501]
Pik3cd	706.128243155433	-1.03028082798715	0.109176354976333	-9.43684947359239	3.84156310480782e-21	7.50471989506331e-20	protein_coding	phosphatidylinositol-4,5-bisphosphate 3-kinase, catalytic subunit delta [Source:RGD Symbol;Acc:1310990]
Smagp	103.031160178194	-1.03195420511151	0.251482726453623	-4.1034794701966	4.0698258246573e-05	0.000209846085483254	protein_coding	small cell adhesion glycoprotein [Source:RGD Symbol;Acc:727777]
	57.0344355786902	-1.03892806927153	0.369053576148316	-2.81511448856413	0.00487598595415769	0.0158820538607992	protein_coding
Tifa	88.1395008655827	-1.03903296795232	0.248913637332334	-4.17427096035349	2.98941794592678e-05	0.000157485321745457	protein_coding	TRAF-interacting protein with forkhead-associated domain [Source:RGD Symbol;Acc:1359151]
Slc47a1	49.1218074936724	-1.04236446135378	0.388283786512226	-2.6845428461406	0.00726290733842637	0.0226350697431002	protein_coding	solute carrier family 47 member 1 [Source:RGD Symbol;Acc:1311123]
Hs3st1	53.0057030782181	-1.04323954195398	0.33655297722088	-3.09977808120624	0.00193665686236884	0.00702720181833096	protein_coding	heparan sulfate-glucosamine 3-sulfotransferase 1 [Source:RGD Symbol;Acc:71084]
Serpinb1a	432.474692344955	-1.04825495532031	0.118261696517103	-8.86385859658894	7.72917738229778e-19	1.35216183630543e-17	protein_coding	serpin family B member 1A [Source:RGD Symbol;Acc:1306203]
Rasd1	657.230131172381	-1.05239842997713	0.10181843516442	-10.3360302903661	4.84180800299025e-25	1.12429333683859e-23	protein_coding	ras related dexamethasone induced 1 [Source:RGD Symbol;Acc:619727]
Ccdc96	35.0665843326315	-1.05260086316856	0.4457858842128	-2.36122519901526	0.0182146658377436	0.04988547938091	protein_coding	coiled-coil domain containing 96 [Source:RGD Symbol;Acc:1305153]
	793.319532023636	-1.0543415866893	0.0877658530814055	-12.0131184244442	3.03192327105171e-33	9.29678743662047e-32	lncRNA	uncharacterized LOC120098113 [Source:RGD Symbol;Acc:41391092]
Slc29a1	4629.78300046041	-1.06125799977247	0.04436972866332	-23.9185145310524	1.9657394124441e-126	2.36765534123303e-124	protein_coding	solute carrier family 29 member 1 [Source:RGD Symbol;Acc:61899]
Hp	114.549135784029	-1.06396242885782	0.236223445060711	-4.50405093611421	6.66702155644505e-06	3.89188545669466e-05	protein_coding	haptoglobin [Source:RGD Symbol;Acc:2825]
Cep76	1001.19791571546	-1.06615275807377	0.0991456100804362	-10.7534035769089	5.71144006950394e-27	1.43359714608148e-25	protein_coding	centrosomal protein 76 [Source:RGD Symbol;Acc:1305183]
Esrp2	41.1689346755731	-1.06927149118902	0.377472227992059	-2.8327156593134	0.0046154420982165	0.0151127971070488	protein_coding	epithelial splicing regulatory protein 2 [Source:RGD Symbol;Acc:1310855]
Ildr2	30.8129591476136	-1.06951517102946	0.433924467470072	-2.46474963088646	0.0137109019304844	0.0390852920347641	protein_coding	immunoglobulin-like domain containing receptor 2 [Source:RGD Symbol;Acc:1596420]
Ano1	240.640649201116	-1.07308676975029	0.166314441189126	-6.45215630150853	1.10269760670128e-10	1.11776441828911e-09	protein_coding	anoctamin 1 [Source:RGD Symbol;Acc:1310786]
Il1rn	7450.71787538842	-1.07580077877971	0.0343497339023879	-31.3190425823043	2.56907599301655e-215	5.65940398356356e-213	protein_coding	interleukin 1 receptor antagonist [Source:RGD Symbol;Acc:621159]
Pde2a	143.393498415355	-1.07615945028274	0.237971575680638	-4.52221845068994	6.11948553364008e-06	3.59230108009124e-05	protein_coding	phosphodiesterase 2A [Source:RGD Symbol;Acc:620965]
Gnat2	62.2713792706478	-1.07807365561822	0.338027099300996	-3.1893113239961	0.00142612200164198	0.00534022244497651	protein_coding	G protein subunit alpha transducin 2 [Source:RGD Symbol;Acc:1309514]
Pfkfb4	109.914098509299	-1.07858091228675	0.254946732960695	-4.230612801981	2.33055536713255e-05	0.000124858105460906	protein_coding	6-phosphofructo-2-kinase/fructose-2,6-biphosphatase 4 [Source:RGD Symbol;Acc:3310]
Nr4a3	1412.70187985328	-1.07875825932545	0.0731873288593152	-14.7396861743527	3.58446537314073e-49	1.62192214262492e-47	protein_coding	nuclear receptor subfamily 4, group A, member 3 [Source:RGD Symbol;Acc:61882]
Sv2c	602.324407330111	-1.08191211946293	0.109474359285187	-9.88279014855416	4.94368728376786e-23	1.05034533635586e-21	protein_coding	synaptic vesicle glycoprotein 2c [Source:RGD Symbol;Acc:619718]
Il6	1329.08532103593	-1.08362790257378	0.0635458720292817	-17.0526875777934	3.33824518311231e-65	2.04721248555554e-63	protein_coding	interleukin 6 [Source:RGD Symbol;Acc:2901]
Npas2	496.822179212173	-1.08541036559175	0.11083730324176	-9.79282546440377	1.20870144595135e-22	2.51379870908291e-21	protein_coding	neuronal PAS domain protein 2 [Source:RGD Symbol;Acc:1309681]
AABR07046657.1	39.4119180301084	-1.08548196675265	0.439322495822269	-2.47080897763039	0.0134807806763327	0.0384948371282897	protein_coding	similar to acyl-Coenzyme A binding domain containing 5 [Source:RGD Symbol;Acc:1587118]
Insig1	1066.02267947858	-1.08895869362362	0.0863106842123638	-12.6167310983688	1.70763608304721e-36	5.71784866047529e-35	protein_coding	insulin induced gene 1 [Source:RGD Symbol;Acc:708457]
Frmd4b	99.7158144596879	-1.0921095523318	0.290354139390783	-3.76130181792226	0.00016903131983023	0.000781746507347434	protein_coding	FERM domain containing 4B [Source:RGD Symbol;Acc:620172]
Slc37a1	48.2512309371073	-1.09292986795712	0.348921606023349	-3.13230779948887	0.00173437943207069	0.00636357231026244	protein_coding	solute carrier family 37 member 1 [Source:RGD Symbol;Acc:1308587]
Ppfia3	41.018628232136	-1.09297653437853	0.40797803029744	-2.67900831224095	0.00738405607921993	0.0229613422879458	protein_coding	PTPRF interacting protein alpha 3 [Source:RGD Symbol;Acc:620054]
Cd55	605.119935273502	-1.10143868969796	0.22858440559772	-4.81852069837325	1.44626524043935e-06	9.43255654672206e-06	protein_coding	CD55 molecule (Cromer blood group) [Source:RGD Symbol;Acc:620651]
Inhba	2955.03619368678	-1.10367795597894	0.0455153354077051	-24.2484856168303	6.85991927589072e-130	8.57080362066884e-128	protein_coding	inhibin subunit beta A [Source:RGD Symbol;Acc:62074]
Nlrp3	115.178370082708	-1.10643521135662	0.249073983933435	-4.44219502126851	8.90457952661696e-06	5.091546121401e-05	protein_coding	NLR family, pyrin domain containing 3 [Source:RGD Symbol;Acc:1308314]
	90.9513773682016	-1.10668177911521	0.275173827601002	-4.02175522564551	5.7766070312094e-05	0.000290600826071237	lncRNA
Map3k8	191.46829451919	-1.10758754908509	0.19097980913877	-5.79950076439906	6.65126353415659e-09	5.66694422844019e-08	protein_coding	mitogen-activated protein kinase kinase kinase 8 [Source:RGD Symbol;Acc:620969]
Ptgs2	9232.20721048007	-1.10929030305019	0.0255806155951416	-43.3644881971049	0	0	protein_coding	prostaglandin-endoperoxide synthase 2 [Source:RGD Symbol;Acc:620349]
Megf10	191.532742686133	-1.1146014620838	0.191419638533707	-5.82281666929139	5.78640188398105e-09	4.96799694059543e-08	protein_coding	multiple EGF-like domains 10 [Source:RGD Symbol;Acc:735084]
Cyp51	3490.22216313725	-1.11463104898434	0.0456123196719984	-24.4370612369582	6.90807818399898e-132	8.76174583003871e-130	protein_coding	cytochrome P450, family 51 [Source:RGD Symbol;Acc:2481]
Trim7	500.937535010638	-1.11814156255014	0.110615320750189	-10.1083787938863	5.07165508726999e-24	1.11870420910506e-22	protein_coding	tripartite motif-containing 7 [Source:RGD Symbol;Acc:1307328]
	39.4677714532752	-1.1241658619209	0.427484931505384	-2.62972043941329	0.00854551090569809	0.0260916920852504	lncRNA
Etv4	724.936252841168	-1.12546453133128	0.0909192508766904	-12.3787264025932	3.4070643318618e-35	1.09274082459828e-33	protein_coding	ETS variant transcription factor 4 [Source:RGD Symbol;Acc:1306524]
Cda	36.6607229839054	-1.13417927823698	0.421666284474303	-2.68975566697482	0.00715043508642926	0.0223344373539177	protein_coding	cytidine deaminase [Source:RGD Symbol;Acc:1311101]
Arntl2	585.137799787669	-1.13711520324772	0.107879613124474	-10.5405940039448	5.61431558623947e-26	1.35050102794283e-24	protein_coding	aryl hydrocarbon receptor nuclear translocator-like 2 [Source:RGD Symbol;Acc:620230]
Cdc42bpg	490.06493680544	-1.13798037394788	0.13547374373007	-8.40000683981463	4.46452634114041e-17	7.20782063677655e-16	protein_coding	CDC42 binding protein kinase gamma [Source:RGD Symbol;Acc:1307260]
Egr3	800.528857423719	-1.14175465635708	0.0925489025571901	-12.3367714236432	5.74122200228363e-35	1.82736765707666e-33	protein_coding	early growth response 3 [Source:RGD Symbol;Acc:2545]
	71.0777576797746	-1.14325725036547	0.344646651636487	-3.31718658787757	0.00090928868931116	0.00357606559465526	protein_coding	gamma-aminobutyric acid (GABA) A receptor, subunit epsilon [Source:MGI Symbol;Acc:MGI:1330235]
Enpp3	509.452041567301	-1.14691739234761	0.127096584758082	-9.02398278073856	1.81372517999766e-19	3.26861000683755e-18	protein_coding	ectonucleotide pyrophosphatase/phosphodiesterase 3 [Source:RGD Symbol;Acc:708511]
	415.088010810666	-1.15209376214844	0.119395362671281	-9.64940125288098	4.94435654555302e-22	1.00949289372742e-20	lncRNA	uncharacterized LOC100909928 [Source:RGD Symbol;Acc:6500959]
Abca7	819.928100049996	-1.15372322291986	0.0955080667609666	-12.0798510748558	1.34963952578263e-33	4.16126426163036e-32	protein_coding	ATP binding cassette subfamily A member 7 [Source:RGD Symbol;Acc:1303134]
Enpp2	252.66457010619	-1.15620064900172	0.162623478065053	-7.10967852095262	1.16313562328245e-12	1.40296949603709e-11	protein_coding	ectonucleotide pyrophosphatase/phosphodiesterase 2 [Source:RGD Symbol;Acc:69298]
Ibsp	225.962055593499	-1.15893733543691	0.177815717678726	-6.5176315714163	7.14261630247552e-11	7.37703159383376e-10	protein_coding	integrin-binding sialoprotein [Source:RGD Symbol;Acc:2855]
Xirp1	66.177992208167	-1.16064387939033	0.384766646678459	-3.01648775799493	0.00255721543559844	0.00902083877429183	protein_coding	xin actin-binding repeat containing 1 [Source:RGD Symbol;Acc:1304776]
Spon2	4972.89308859832	-1.16078876944178	0.0361574396773566	-32.1037324489742	3.91056110106131e-226	9.09314082694007e-224	protein_coding	spondin 2 [Source:RGD Symbol;Acc:708584]
Ccdc141	82.2794472036663	-1.16193835444644	0.321308829258187	-3.61626649703038	0.000298882676697975	0.00131439290078211	protein_coding	coiled-coil domain containing 141 [Source:RGD Symbol;Acc:1593250]
Mgp	61747.1033205634	-1.17151714605155	0.0187039056937041	-62.6348937615684	0	0	protein_coding	matrix Gla protein [Source:RGD Symbol;Acc:3088]
Spata18	1216.60388503642	-1.17271174265734	0.0809054318510647	-14.4948455972169	1.30595710681555e-47	5.67904776163789e-46	protein_coding	spermatogenesis associated 18 [Source:RGD Symbol;Acc:735208]
Comp	48.0869345549905	-1.17508685338217	0.369986591578507	-3.17602551046185	0.00149307820711691	0.00556728626805153	protein_coding	cartilage oligomeric matrix protein [Source:RGD Symbol;Acc:2378]
Bdkrb1	226.703079520604	-1.18298192945596	0.160706374055805	-7.36113882480585	1.82347804803922e-13	2.3429523776111e-12	protein_coding	bradykinin receptor B1 [Source:RGD Symbol;Acc:620401]
Kctd9	37.2627805663847	-1.18599457995165	0.444364506327981	-2.66896784748214	0.00760847332825368	0.023565920599551	protein_coding	potassium channel tetramerization domain containing 9 [Source:RGD Symbol;Acc:1312010]
	184.014614283287	-1.18657124090548	0.193486852430199	-6.13256779983819	8.64718365839177e-10	8.05805616413043e-09	lncRNA
Prss46	181.361573589278	-1.19333379667108	0.197939328458469	-6.02878571916272	1.65196141571926e-09	1.49256006594559e-08	protein_coding	protease, serine, 46 [Source:RGD Symbol;Acc:1302970]
Ch25h	70.9407728394056	-1.19975909012327	0.306277906015231	-3.91722375842418	8.95745986349381e-05	0.000436963266417871	protein_coding	cholesterol 25-hydroxylase [Source:RGD Symbol;Acc:1310575]
	156.80653610633	-1.19996920124931	0.243252252366565	-4.93302400933594	8.09661981741942e-07	5.45048689116349e-06	lncRNA
Ptgir	439.12558115131	-1.20150514987816	0.126947074627355	-9.4646147097529	2.94645283805647e-21	5.78984899234054e-20	protein_coding	prostaglandin I2 receptor [Source:RGD Symbol;Acc:1310890]
Lgi2	76.1219635160048	-1.20255632972984	0.308154735869095	-3.90244312273262	9.52266193486232e-05	0.00046184358665546	protein_coding	leucine-rich repeat LGI family, member 2 [Source:RGD Symbol;Acc:1310391]
P3h2	78.4808519538701	-1.21310780841165	0.286998836000647	-4.22687361843138	2.36960668655306e-05	0.000126807056097197	protein_coding	prolyl 3-hydroxylase 2 [Source:RGD Symbol;Acc:1304568]
Gnas	30.05592341665	-1.21328142381026	0.475045409901216	-2.55403251672836	0.0106483311747201	0.0315306615718366	protein_coding	GNAS complex locus [Source:RGD Symbol;Acc:2716]
Eva1a	356.116645252687	-1.21825714566579	0.123350908394538	-9.87635325529339	5.2716533232454e-23	1.11577774889728e-21	protein_coding	eva-1 homolog A, regulator of programmed cell death [Source:RGD Symbol;Acc:1559797]
Gpr68	93.0992378999247	-1.22112698932877	0.262444180281991	-4.65290176378344	3.27296197607845e-06	2.00791240027503e-05	protein_coding	G protein-coupled receptor 68 [Source:RGD Symbol;Acc:1309559]
Mab21l3	91.2357966280713	-1.23050234597043	0.295661933532235	-4.16185584417234	3.15671613346781e-05	0.00016562125197906	protein_coding	mab-21 like 3 [Source:RGD Symbol;Acc:1308694]
Rgs16	4214.39797640375	-1.23199523199282	0.0381407281478329	-32.3013034050538	6.70618600379142e-229	1.62717342138371e-226	protein_coding	regulator of G-protein signaling 16 [Source:RGD Symbol;Acc:1589741]
Nkd2	5487.4165109741	-1.23768457189893	0.0372769691496607	-33.2023927945923	9.94261931550558e-242	2.52211109969991e-239	protein_coding	NKD inhibitor of WNT signaling pathway 2 [Source:RGD Symbol;Acc:1311459]
Lif	1223.86551455139	-1.23949866214663	0.0739995778535419	-16.7500774747636	5.65525893163982e-63	3.34559523086621e-61	protein_coding	LIF, interleukin 6 family cytokine [Source:RGD Symbol;Acc:620865]
Pank1	780.803320264078	-1.25232321773362	0.0904210892729729	-13.8499019178255	1.27385910833765e-43	5.07784504566405e-42	protein_coding	pantothenate kinase 1 [Source:RGD Symbol;Acc:1304677]
Myrip	45.513662373311	-1.25405823621608	0.442974762614186	-2.83099251256513	0.00464038073145744	0.0151796119980579	protein_coding	myosin VIIA and Rab interacting protein [Source:RGD Symbol;Acc:727731]
Rgs8	46.2982911086464	-1.25489997499305	0.377400282840785	-3.32511667862862	0.00088381539550721	0.00348406813081745	protein_coding	regulator of G-protein signaling 8 [Source:RGD Symbol;Acc:3571]
	53.3811534874925	-1.2645212486279	0.395882732493539	-3.19418136947546	0.00140227987816789	0.00525799993735428	lncRNA
Pde1a	410.590329239632	-1.27254044361845	0.119145722817622	-10.6805381974672	1.25541700288413e-26	3.10460730609839e-25	protein_coding	phosphodiesterase 1A [Source:RGD Symbol;Acc:68329]
Evi2a	193.251317537588	-1.27739069132169	0.182640858109058	-6.99400290026527	2.67152031450565e-12	3.11900928210974e-11	protein_coding	ecotropic viral integration site 2A [Source:RGD Symbol;Acc:1593824]
Ripk4	63.5138706886322	-1.2780679885146	0.353605811350492	-3.61438626710744	0.000301059937009752	0.0013225781856251	protein_coding	receptor-interacting serine-threonine kinase 4 [Source:RGD Symbol;Acc:1311691]
Vnn3	61.6073554699459	-1.27991365942588	0.341542312636578	-3.74745269347577	0.000178639514065142	0.00082300020486478	protein_coding	vanin 3 [Source:RGD Symbol;Acc:1560609]
Xkrx	28.6090894322998	-1.28397000788772	0.507771472491878	-2.52863754158277	0.0114506211033907	0.0335268098133905	protein_coding	XK related, X-linked [Source:NCBI gene (formerly Entrezgene);Acc:497101]
H4f3	151.937260890608	-1.2932755747054	0.255682690658155	-5.05812720984894	4.23393970414178e-07	2.9559890961944e-06	protein_coding	H1.3 linker histone, cluster member [Source:RGD Symbol;Acc:1585568]
Slc25a37	781.892890097178	-1.29735351614316	0.0876323014110389	-14.8045126654602	1.36976178351752e-49	6.28289089853431e-48	protein_coding	solute carrier family 25 member 37 [Source:RGD Symbol;Acc:1359361]
Upp1	172.439243209179	-1.30485743679942	0.182165945252636	-7.16301521115693	7.89215885860612e-13	9.65160873709157e-12	protein_coding	uridine phosphorylase 1 [Source:RGD Symbol;Acc:1305566]
Insc	31.0521641513441	-1.30958933688479	0.464690064078789	-2.81819956594283	0.00482937828924685	0.0157394298848687	protein_coding	INSC, spindle orientation adaptor protein [Source:RGD Symbol;Acc:1311379]
SNORD96	26.2842031348083	-1.31319655340742	0.491405854630767	-2.67232581995615	0.00753274692302267	0.0233586310400529	snoRNA	Small nucleolar RNA SNORD96 family [Source:RGD Symbol;Acc:15013372]
MGC93861	21.3317260864977	-1.31489781926499	0.549695908465605	-2.39204585483515	0.0167547489500977	0.046457106148151	protein_coding	hypothetical protein LOC682010 [Source:RGD Symbol;Acc:1588156]
Gja4	207.495949221917	-1.31951053520234	0.176750305865465	-7.46539322091297	8.3051217217154e-14	1.0913999047485e-12	protein_coding	gap junction protein, alpha 4 [Source:RGD Symbol;Acc:2691]
Fam83g	35.6432962197562	-1.31969526218661	0.434435939235759	-3.03772119891407	0.00238374384341431	0.00846777836334444	protein_coding	family with sequence similarity 83, member G [Source:RGD Symbol;Acc:2322345]
Atg4c	827.514001225395	-1.32036917505177	0.0860556521136723	-15.3432010869858	3.93311873294995e-53	1.95977005437643e-51	protein_coding	autophagy related 4C, cysteine peptidase [Source:RGD Symbol;Acc:1598323]
Ednrb	1424.42131747093	-1.3205365431051	0.0667489026050807	-19.7836442483263	4.11824645777148e-87	3.51773888755154e-85	protein_coding	endothelin receptor type B [Source:RGD Symbol;Acc:2536]
	2187.23243529358	-1.32387477815439	0.0549106791906506	-24.1096048649822	1.98229219581483e-128	2.4402599957597e-126	protein_coding	uncharacterized LOC120094123 [Source:RGD Symbol;Acc:41385269]
Gna14	383.094868885164	-1.33216690349188	0.286566285796049	-4.64872167286276	3.33998541567585e-06	2.0460313146449e-05	protein_coding	G protein subunit alpha 14 [Source:RGD Symbol;Acc:1308122]
Rbm12b	56.8813931685041	-1.33245995340727	0.35887274892096	-3.71290368915901	0.000204894873878138	0.000934955022749466	protein_coding	RNA binding motif protein 12B [Source:RGD Symbol;Acc:1307658]
Y_RNA	30.2410243370353	-1.34275554696522	0.485715517690786	-2.76448970242709	0.00570119066273309	0.0182713120358877	Y_RNA	Y RNA [Source:RGD Symbol;Acc:15013317]
	153.938289076612	-1.3443611362948	0.214427757292253	-6.26952943625908	3.62140832207433e-10	3.49853537958272e-09	lncRNA
	63.3711763997392	-1.36441961906676	0.312323426309256	-4.36861120278483	1.25039143997984e-05	7.00064906007427e-05	protein_coding
Kcnj2	132.28747911672	-1.37518688184146	0.239325102111999	-5.7461038132051	9.13232507379893e-09	7.68308474299205e-08	protein_coding	potassium inwardly-rectifying channel, subfamily J, member 2 [Source:RGD Symbol;Acc:61968]
Slc9a5	165.306445696934	-1.3775472282167	0.238720244417905	-5.77055051018276	7.9012976636734e-09	6.68436207605963e-08	protein_coding	solute carrier family 9 member A5 [Source:RGD Symbol;Acc:620473]
Hist2h3c2	25.6931962220125	-1.38585667738475	0.507834011822668	-2.72895600751665	0.00635351791935251	0.0201154684201588	protein_coding	H3 clustered histone 13 [Source:NCBI gene (formerly Entrezgene);Acc:684762]
	20.035243671715	-1.39345661428799	0.579288923206135	-2.40546048520272	0.0161520986374022	0.0449947479845903	pseudogene
Tspoap1	47.9599167276975	-1.39963603158647	0.347990684280059	-4.02205028701304	5.76937361551646e-05	0.000290324175145706	protein_coding	TSPO associated protein 1 [Source:RGD Symbol;Acc:708563]
Klhl41	108.3894882188	-1.40022700324734	0.247471442900954	-5.65813568965107	1.53026133459579e-08	1.25766974844726e-07	protein_coding	kelch-like family member 41 [Source:RGD Symbol;Acc:620852]
Scin	2986.80788557383	-1.40429778698888	0.0422753887067221	-33.2178562976901	5.94660726378615e-242	1.53166305862012e-239	protein_coding	scinderin [Source:RGD Symbol;Acc:735034]
Pcsk4	26.4609738032769	-1.40961201335924	0.513429721464243	-2.74548191199213	0.00604220981700326	0.0192499860620873	protein_coding	proprotein convertase subtilisin/kexin type 4 [Source:RGD Symbol;Acc:620325]
	96.2306026948037	-1.41288535287074	0.290684705818815	-4.86054245231396	1.17064536064342e-06	7.76195826847216e-06	lncRNA
Gper1	27.6746380886724	-1.42236288605912	0.526167537859753	-2.70325093000748	0.00686648875927433	0.0215318888945066	protein_coding	G protein-coupled estrogen receptor 1 [Source:RGD Symbol;Acc:619845]
Slc6a4	82.8836508998205	-1.42251396124163	0.286309232455252	-4.96845298715247	6.74891576542418e-07	4.5949714414287e-06	protein_coding	solute carrier family 6 member 4 [Source:RGD Symbol;Acc:3714]
Kcng1	52.4741766221135	-1.42934013148798	0.34509059014683	-4.1419272860492	3.44399540076117e-05	0.00017940065650138	protein_coding	potassium voltage-gated channel modifier subfamily G member 1 [Source:RGD Symbol;Acc:631416]
	17.4214483596679	-1.43271766090165	0.601531867788519	-2.38178181011244	0.0172291023951118	0.0475651309361492	protein_coding	similar to NADH-ubiquinone oxidoreductase B9 subunit (Complex I-B9) (CI-B9) [Source:RGD Symbol;Acc:1589176]
AABR07014550.1	22.7222978681753	-1.44939080648417	0.543061676903866	-2.66892485352219	0.00760944730385693	0.023565920599551	protein_coding	similar to microsomal glutathione S-transferase 3 [Source:RGD Symbol;Acc:1561381]
Scx	710.832013834183	-1.45571284596623	0.124121022486841	-11.7281731716362	9.14102283377454e-32	2.6896134320396e-30	protein_coding	scleraxis bHLH transcription factor [Source:RGD Symbol;Acc:1588254]
	21.0228022066221	-1.45711802221662	0.581627444605662	-2.50524289342044	0.0122367327589616	0.0354196714817661	lncRNA
Frmd5	36.0894457192889	-1.4575364479227	0.50904949800074	-2.86325092873499	0.0041931834109342	0.013895937582316	protein_coding	FERM domain containing 5 [Source:RGD Symbol;Acc:1561554]
Gsap	404.086194898314	-1.46245118776901	0.11783350596438	-12.4111658717096	2.27318380344113e-35	7.33287923645692e-34	protein_coding	gamma-secretase activating protein [Source:RGD Symbol;Acc:1563271]
Pnpla3	20.4841270161122	-1.46658149621467	0.592739545553039	-2.4742427044349	0.0133518956646737	0.038146320344363	protein_coding	patatin-like phospholipase domain containing 3 [Source:RGD Symbol;Acc:1595843]
Fxyd2	65.508437940746	-1.47430976426414	0.368751935119042	-3.99810719308685	6.38510356683422e-05	0.00031872213451383	protein_coding	FXYD domain-containing ion transport regulator 2 [Source:RGD Symbol;Acc:2173]
Dpys	36.532628680755	-1.4743842882025	0.432752257561849	-3.4069938687536	0.000656826024625937	0.00266454599086199	protein_coding	dihydropyrimidinase [Source:RGD Symbol;Acc:68376]
Slpi	199.889792079018	-1.4746375999978	0.185930897752331	-7.93110568401649	2.17203274857035e-15	3.16485398403523e-14	protein_coding	secretory leukocyte peptidase inhibitor [Source:RGD Symbol;Acc:621768]
	565.006344752016	-1.47873578297507	0.104443566817244	-14.1582275293468	1.66131695876977e-45	6.93610187624028e-44	lncRNA
	35.2457337247521	-1.48369919020976	0.457002844500156	-3.24658633543637	0.00116798016684098	0.00445631812972918	lncRNA
Hdac9	381.015502105083	-1.48476405348721	0.308375005482836	-4.81480024998281	1.47347204591564e-06	9.59131764880237e-06	protein_coding	histone deacetylase 9 [Source:RGD Symbol;Acc:1310748]
Prr5l	139.454070208375	-1.49015303098932	0.246439525875282	-6.04672901271308	1.47816067442569e-09	1.33986821934136e-08	protein_coding	proline rich 5 like [Source:RGD Symbol;Acc:1309969]
Mctp2	20.5469539419544	-1.49206266925534	0.557931841721021	-2.67427409171138	0.0074891214478902	0.0232405692827762	protein_coding	multiple C2 and transmembrane domain containing 2 [Source:RGD Symbol;Acc:1562967]
Sstr4	58.4040122064024	-1.50238035739991	0.332109902652866	-4.5237445357667	6.07550504998684e-06	3.57023887493435e-05	protein_coding	somatostatin receptor 4 [Source:RGD Symbol;Acc:3764]
NEWGENE_1309147	38.1495918615201	-1.50872105434562	0.402180194533139	-3.75135592168327	0.000175880813274258	0.000811407157849995	protein_coding	optic atrophy 3 (autosomal recessive, with chorea and spastic paraplegia) [Source:RGD Symbol;Acc:11512067]
Galnt18	280.267384277372	-1.50942546625654	0.161384220542302	-9.35299288359417	8.52019751499632e-21	1.6339650263009e-19	protein_coding	polypeptide N-acetylgalactosaminyltransferase 18 [Source:RGD Symbol;Acc:1309623]
Diras2	556.781206515874	-1.51379979739968	0.115249527972606	-13.1349761168609	2.07556910163609e-39	7.45690512866768e-38	protein_coding	DIRAS family GTPase 2 [Source:RGD Symbol;Acc:1305580]
Shc4	378.489325743966	-1.52485846384808	0.133595721332465	-11.4139767998508	3.56069505795606e-30	9.90251771765788e-29	protein_coding	SHC adaptor protein 4 [Source:RGD Symbol;Acc:1583644]
Ccl11	46.4357839798566	-1.53108980158315	0.39893834410116	-3.83791085570584	0.000124085509547439	0.000590014087146615	protein_coding	C-C motif chemokine ligand 11 [Source:RGD Symbol;Acc:3644]
Csrnp1	754.528379404943	-1.53679753374083	0.104802767550014	-14.6637113662808	1.10087355195998e-48	4.91488666851041e-47	protein_coding	cysteine and serine rich nuclear protein 1 [Source:RGD Symbol;Acc:1305999]
	21.3378505549764	-1.53988367634353	0.602393726623727	-2.55627442366342	0.0105799643785901	0.0313559503675617	lncRNA
	48.2858489869928	-1.54141695337848	0.3515848158176	-4.38419659789333	1.16414605520735e-05	6.5579183231095e-05	lncRNA
Nr4a1	8485.43805154832	-1.54995464284961	0.0288388470922125	-53.7453746987046	0	0	protein_coding	nuclear receptor subfamily 4, group A, member 1 [Source:RGD Symbol;Acc:620029]
Slc2a4	43.0704412436912	-1.55114067256714	0.384932550422877	-4.02964277991844	5.58616775033191e-05	0.000281952428326972	protein_coding	solute carrier family 2 member 4 [Source:RGD Symbol;Acc:2711]
Stc1	781.867468171088	-1.56741646134593	0.0979799986262325	-15.9973105054349	1.33415285212837e-57	7.1590984135683e-56	protein_coding	stanniocalcin 1 [Source:RGD Symbol;Acc:621776]
AABR07017902.1	23.638981740871	-1.56903699170571	0.610712829875008	-2.56918950274359	0.0101936696543795	0.0303994330875705	protein_coding
Mmp13	2504.49974458547	-1.57234558974067	0.0629773058037204	-24.9668601994685	1.40097028534016e-137	1.89153584815846e-135	protein_coding	matrix metallopeptidase 13 [Source:RGD Symbol;Acc:620196]
Nefh	36.4181734388066	-1.57886769388452	0.423022695963884	-3.7323474814678	0.000189703561766388	0.00087014165235421	protein_coding	neurofilament heavy [Source:RGD Symbol;Acc:3159]
	26.8754590961811	-1.58936537597259	0.552110779906736	-2.87870737869142	0.00399308650941579	0.0133198354932535	lncRNA
Hap1	20.9931309688003	-1.59625245611643	0.579525872564661	-2.75441103095587	0.00587978736687583	0.0188004965806408	protein_coding	huntingtin-associated protein 1 [Source:RGD Symbol;Acc:68327]
Dusp2	412.193782148249	-1.600466333306	0.140189142003248	-11.4164785548721	3.45969953495328e-30	9.66983132123335e-29	protein_coding	dual specificity phosphatase 2 [Source:RGD Symbol;Acc:1305804]
	33.6087532564965	-1.60227235854385	0.464252839332883	-3.4512925345729	0.000557908500920135	0.00231260495718678	lncRNA
Gch1	62.6244802828311	-1.61164233329578	0.334948485338798	-4.8116125429426	1.49717388267097e-06	9.73046783527846e-06	protein_coding	GTP cyclohydrolase 1 [Source:RGD Symbol;Acc:61992]
Chrdl2	91.3386706685903	-1.61298409586696	0.270824239399924	-5.95583356733841	2.58749553822073e-09	2.29691677099106e-08	protein_coding	chordin-like 2 [Source:RGD Symbol;Acc:1306179]
Slc37a2	110.579161809033	-1.6185929013393	0.253814161245811	-6.3770787784049	1.8049762852354e-10	1.79234359237314e-09	protein_coding	solute carrier family 37 member 2 [Source:RGD Symbol;Acc:1564160]
Gpr83	92.4847021161628	-1.63764876491695	0.275098925107842	-5.95294497888342	2.63359856543097e-09	2.33536584652782e-08	protein_coding	G protein-coupled receptor 83 [Source:RGD Symbol;Acc:619891]
Fbxl22	28.7139367061873	-1.65264550458304	0.559306534507375	-2.95481172241024	0.00312859915083237	0.0107721283826175	protein_coding	F-box and leucine-rich repeat protein 22 [Source:RGD Symbol;Acc:1311830]
Plek2	23.891499583105	-1.662151360379	0.686681527955459	-2.42055638998755	0.0154967755625509	0.0434875991398303	protein_coding	pleckstrin 2 [Source:RGD Symbol;Acc:1305786]
Gpr3	32.4109109625275	-1.66691092127062	0.429915576395479	-3.87729827155001	0.000105622839482529	0.000507559580544346	protein_coding	G protein-coupled receptor 3 [Source:RGD Symbol;Acc:628686]
St6galnac1	29.4823950505422	-1.67232661921922	0.494466601530344	-3.38208205375949	0.000719386532216777	0.00289448914260353	protein_coding	ST6 N-acetylgalactosaminide alpha-2,6-sialyltransferase 1 [Source:RGD Symbol;Acc:1562048]
Cd24	27.3506155922912	-1.69982042500603	0.521151888530712	-3.26166029983763	0.00110761788283802	0.0042560795488809	protein_coding	CD24 molecule [Source:RGD Symbol;Acc:2298]
Prdm1	417.407700535366	-1.70314339700017	0.145821415437134	-11.6796520723283	1.61957082290428e-31	4.69928158008031e-30	protein_coding	PR/SET domain 1 [Source:RGD Symbol;Acc:1311765]
Cxcl13	614.516405328904	-1.71323377910826	0.105919353540837	-16.1748889304516	7.58343924001717e-59	4.21800464306869e-57	protein_coding	C-X-C motif chemokine ligand 13 [Source:RGD Symbol;Acc:1564256]
AC095947.1	18.4302706666399	-1.75190420543789	0.603014294002558	-2.9052449052401	0.00366965841869713	0.0123815842897677	protein_coding
Pip5k1b	25.0722686724277	-1.75755786435345	0.54881564890694	-3.20245581162624	0.00136261203527243	0.00511843183633185	protein_coding	phosphatidylinositol-4-phosphate 5-kinase type 1 beta [Source:RGD Symbol;Acc:1310914]
Plekhh1	23.935113327711	-1.7672310959837	0.637052513458717	-2.77407444229199	0.00553590089667808	0.01780635020407	protein_coding	pleckstrin homology, MyTH4 and FERM domain containing H1 [Source:RGD Symbol;Acc:1308362]
Sfrp4	1457.7489228587	-1.76800544733885	0.0641186962407723	-27.5739456819242	2.28529856320956e-167	3.94437820054169e-165	protein_coding	secreted frizzled-related protein 4 [Source:RGD Symbol;Acc:621075]
Mmp3	4015.41119440877	-1.77486709575435	0.0396639261350306	-44.7476402036462	0	0	protein_coding	matrix metallopeptidase 3 [Source:RGD Symbol;Acc:621317]
Cfi	20.6317524440788	-1.77550746350432	0.639053477921774	-2.77833941109018	0.00546375131948154	0.0175979462467795	protein_coding	complement factor I [Source:RGD Symbol;Acc:620429]
Actl7a	20.4337127867593	-1.80615323893824	0.678081978840963	-2.66362076459468	0.00773046584423749	0.0238891165301457	protein_coding	actin-like 7a [Source:RGD Symbol;Acc:1304697]
Mir6334	13.6575033071827	-1.80926649828269	0.72187377351944	-2.50634745942043	0.0121985680225283	0.0353275256587387	miRNA	microRNA 6334 [Source:RGD Symbol;Acc:7489021]
Lvrn	970.505457747352	-1.80950602264882	0.101733275887819	-17.7867664916654	8.94977275585451e-71	6.09093884059009e-69	protein_coding	laeverin [Source:RGD Symbol;Acc:1562779]
Nr4a2	1327.46967296248	-1.82517903457809	0.0693733888963401	-26.309497973428	1.4932149083931e-152	2.31475962928863e-150	protein_coding	nuclear receptor subfamily 4, group A, member 2 [Source:RGD Symbol;Acc:3202]
Ppargc1a	275.229975236189	-1.85974127483652	0.152551340272965	-12.1909205878416	3.4747374536306e-34	1.08736550371371e-32	protein_coding	PPARG coactivator 1 alpha [Source:RGD Symbol;Acc:620925]
Klhl40	33.2138201041816	-1.87603598671376	0.477574156198435	-3.92826111372378	8.55622839480886e-05	0.000419099987670831	protein_coding	kelch-like family member 40 [Source:RGD Symbol;Acc:1305368]
	41.8454505731287	-1.87853931027496	0.407093022697941	-4.61452101985255	3.94002900349458e-06	2.38223060948018e-05	lncRNA
Rem2	343.033658654932	-1.8854788619265	0.170346223883662	-11.0685098791165	1.78341381473921e-28	4.70945017135077e-27	protein_coding	RRAD and GEM like GTPase 2 [Source:RGD Symbol;Acc:69081]
Sectm1b	24.5453461295439	-1.9017531769672	0.574082423477333	-3.31268316045612	0.000924055978035522	0.00362392719238012	protein_coding	secreted and transmembrane 1B [Source:RGD Symbol;Acc:735132]
Mir212	16.6415905384794	-1.90632530470135	0.768995136348041	-2.47898226477022	0.0131757857338575	0.0376946351258103	miRNA	microRNA 212 [Source:RGD Symbol;Acc:2325376]
	70.4198417834458	-1.92057837952094	0.328326990277383	-5.84959030598843	4.92785280678217e-09	4.25487940645421e-08	lncRNA
	20.896961368138	-1.9640443177459	0.619164814110045	-3.17208645095397	0.00151347945561871	0.00563582585542001	lncRNA
Olr1387	51.1983860473634	-1.97320050474009	0.422175895175371	-4.67388244399986	2.95558547674281e-06	1.82794281683148e-05	protein_coding	olfactory receptor 1387 [Source:RGD Symbol;Acc:1333402]
Chdh	52.819721993093	-1.98486220191243	0.379040357684476	-5.23654582334656	1.63609635734428e-07	1.19457153138499e-06	protein_coding	choline dehydrogenase [Source:RGD Symbol;Acc:735166]
Igsf6	16.384325555605	-2.00627382591743	0.781324393913609	-2.56778598178423	0.0102350325316799	0.0304956246032006	protein_coding	immunoglobulin superfamily, member 6 [Source:RGD Symbol;Acc:620663]
	16.9962805288684	-2.01581304701361	0.710299252427886	-2.8379771485375	0.00454004328464177	0.0148979624993086	protein_coding
Ano2	12.8143686421546	-2.03494607155123	0.806944553140456	-2.52179169390468	0.0116758826784623	0.0340645385193492	protein_coding	anoctamin 2 [Source:RGD Symbol;Acc:1591606]
Il11	19.1929676553516	-2.04220808081707	0.682536015449725	-2.99208838008564	0.00277076036005961	0.00967627658492238	protein_coding	interleukin 11 [Source:RGD Symbol;Acc:621475]
Wnt2b	34.924699353923	-2.04813830123981	0.481085568207663	-4.25732642296957	2.06886175347748e-05	0.000112166073434974	protein_coding	Wnt family member 2B [Source:RGD Symbol;Acc:69346]
	14.9877493310842	-2.08195541148414	0.700511036597351	-2.9720522628694	0.00295816324156849	0.0102494968936961	lncRNA
Slc14a1	477.449803688068	-2.11150391277903	0.121927992059902	-17.3176304891634	3.4632755110911e-67	2.19629388661694e-65	protein_coding	solute carrier family 14 member 1 (Kidd blood group) [Source:RGD Symbol;Acc:3688]
Prl6a1	93.1796460779689	-2.16220052929798	0.304088930248584	-7.1104217030539	1.15688919121857e-12	1.39644115640817e-11	protein_coding	prolactin family 6, subfamily a, member 1 [Source:RGD Symbol;Acc:3405]
Tnip3	69.7394688060056	-2.1739737182529	0.359425021363704	-6.04847628583165	1.46222139507156e-09	1.32829683105199e-08	protein_coding	TNFAIP3 interacting protein 3 [Source:RGD Symbol;Acc:1588732]
	198.266112422533	-2.19069140180423	0.18960926920276	-11.5537147050633	7.06972699273542e-31	2.03021216659308e-29	lncRNA	uncharacterized LOC120102485 [Source:RGD Symbol;Acc:40958069]
Tcim	79.8447747032678	-2.19733959008625	0.325224152009112	-6.756385024027	1.41477151746828e-11	1.56240796473971e-10	lncRNA	similar to Protein C8orf4 (Thyroid cancer protein 1) (TC-1) [Source:RGD Symbol;Acc:1585525]
RGD1565462	486.710842827183	-2.21983277745998	0.305802905239837	-7.25903102757966	3.89873046502322e-13	4.89666507467507e-12	protein_coding	similar to BC049975 protein [Source:RGD Symbol;Acc:1565462]
	20.7053136039042	-2.24312433457869	0.728292358969637	-3.07997785086223	0.00207015989479185	0.00745667318386514	lncRNA
Gpr135	10.2048435893059	-2.33930679596398	0.91485882998991	-2.55701395590157	0.010557498180047	0.0313170862031088	protein_coding	G protein-coupled receptor 135 [Source:RGD Symbol;Acc:727844]
	11.3918594961655	-2.34869167901945	0.87432050086817	-2.68630516691223	0.00722470696682258	0.0225411934473618	lncRNA
Pik3r5	37.9713199932514	-2.34901265209875	0.455906103487527	-5.15240448445326	2.57167608186591e-07	1.83681744720986e-06	protein_coding	phosphoinositide-3-kinase, regulatory subunit 5 [Source:RGD Symbol;Acc:1563261]
Scd	157.728055174724	-2.38466450837347	0.248139315887003	-9.61018410101279	7.24193852530809e-22	1.47320212382391e-20	protein_coding	stearoyl-CoA desaturase [Source:RGD Symbol;Acc:621176]
Ip6k3	23.049033445629	-2.44406797282031	0.588786020670032	-4.15102921438078	3.30983509929134e-05	0.000173383164056119	protein_coding	inositol hexakisphosphate kinase 3 [Source:RGD Symbol;Acc:1584104]
Siglec15	17.7914465987479	-2.44779813824984	0.780183314596955	-3.13746537826739	0.0017041539910334	0.00625815883261267	protein_coding	sialic acid binding Ig-like lectin 15 [Source:RGD Symbol;Acc:1565948]
S100g	7.90538705204233	-2.48936299453823	1.05219421854958	-2.36587784902463	0.0179873780250997	0.0493194698487094	protein_coding	S100 calcium binding protein G [Source:RGD Symbol;Acc:2253]
Vip	18.4564662967078	-2.51077268111187	0.763584409037777	-3.28814031742187	0.00100851560692748	0.00391118098012043	protein_coding	vasoactive intestinal peptide [Source:RGD Symbol;Acc:621647]
Scn3b	8.04038457507025	-2.53387613060215	1.06006088311215	-2.39031188771266	0.0168340703726489	0.0466384256460181	protein_coding	sodium voltage-gated channel beta subunit 3 [Source:RGD Symbol;Acc:621657]
Sprr1a	20.0000322111763	-2.57410169533197	0.685742441603603	-3.75374417443444	0.00017421266676428	0.000804154526321363	protein_coding	small proline-rich protein 1A [Source:RGD Symbol;Acc:1593163]
F11r	10.6572381899626	-2.57616562308417	0.969588879740725	-2.65696696498114	0.00788471689507656	0.0243015335525353	protein_coding	F11 receptor [Source:RGD Symbol;Acc:621842]
Gja5	69.5763911856326	-2.60129008572279	0.380782553885739	-6.83143190037891	8.40711991883859e-12	9.45913989792982e-11	protein_coding	gap junction protein, alpha 5 [Source:RGD Symbol;Acc:2692]
Ccl20	178.335152078404	-2.70306053671057	0.209958280982676	-12.8742744704297	6.28266735294545e-38	2.18678621253665e-36	protein_coding	C-C motif chemokine ligand 20 [Source:RGD Symbol;Acc:3646]
Slpil2	17.594817095716	-2.70429637152612	0.776114334200989	-3.4844046197268	0.000493233224388428	0.00206701142495896	protein_coding	antileukoproteinase-like 2 [Source:RGD Symbol;Acc:1303102]
Hist1h2an	23.1908306874255	-2.73078326861999	0.624016797022546	-4.37613743996915	1.20800860365641e-05	6.78673826926699e-05	protein_coding	histone cluster 1, H2an [Source:RGD Symbol;Acc:1309078]
Trmt9b	9.71364575457208	-2.82209615216812	1.01541243519355	-2.77926097254285	0.00544827342111155	0.0175514707747257	protein_coding	tRNA methyltransferase 9B (putative) [Source:RGD Symbol;Acc:1304810]
Clic5	31.5450149147648	-2.83127039560004	0.544254959865334	-5.20210306636543	1.97045890395264e-07	1.429351081888e-06	protein_coding	chloride intracellular channel 5 [Source:RGD Symbol;Acc:620659]
	8.18587781153703	-2.84974197913969	1.12527043276511	-2.53249520840698	0.0113253917680645	0.0332240597478423	lncRNA
Egln3	14.976922848619	-2.95593504120353	0.800436278988603	-3.69290488049657	0.000221706965714263	0.00100292299918622	protein_coding	egl-9 family hypoxia-inducible factor 3 [Source:RGD Symbol;Acc:71019]
Kit	15.6990229630194	-3.04932419521425	0.748363039848042	-4.07465899950567	4.60818202381976e-05	0.000235573079214627	protein_coding	KIT proto-oncogene receptor tyrosine kinase [Source:RGD Symbol;Acc:620568]
Wnt10b	11.4834447549332	-3.11621304528538	0.890604847286599	-3.49898504907034	0.000467032768124479	0.00196755475690489	protein_coding	Wnt family member 10B [Source:RGD Symbol;Acc:1304988]
Htr7	6.88845828616707	-3.17165819191701	1.26862436047716	-2.50007668993844	0.0124166424206919	0.035872204902023	protein_coding	5-hydroxytryptamine receptor 7 [Source:RGD Symbol;Acc:71034]
	25.8336515647086	-3.18857841143533	0.687322523019418	-4.63912981845533	3.49879233442799e-06	2.1339446726045e-05	protein_coding
	30.1201866505329	-3.2489984626595	0.54529725346971	-5.95821534399122	2.55007352369137e-09	2.2648981927661e-08	lncRNA
Ifitm5	7.2386681937568	-3.25143953966353	1.23906437713343	-2.6241086417041	0.00868760689110685	0.0264450753765293	protein_coding	interferon induced transmembrane protein 5 [Source:RGD Symbol;Acc:1307900]
SNORA73	12.5655169144397	-3.25955861615858	0.906681693644137	-3.59504183111689	0.000324339458536173	0.00141115861035716	snoRNA	Small nucleolar RNA SNORA73 family [Source:RGD Symbol;Acc:15007154]
C3	488.112019065654	-3.39481816211068	0.136696001908584	-24.8348021501096	3.77432499824168e-136	5.01505945401288e-134	protein_coding	complement C3 [Source:RGD Symbol;Acc:2232]
	8.20890654738506	-3.47031601236741	1.15927459469495	-2.99352373307257	0.00275776059394488	0.00964093294295785	protein_coding
Lcn2	423.561621755625	-3.52934560966467	0.146794607703423	-24.0427469706189	9.94135878216918e-128	1.21487758197866e-125	protein_coding	lipocalin 2 [Source:RGD Symbol;Acc:69408]
Far2	8.41872568994287	-3.53440568927278	1.24834165717891	-2.83128073868821	0.00463620083407411	0.0151718675457523	protein_coding	fatty acyl CoA reductase 2 [Source:RGD Symbol;Acc:1565966]
Dio2	47.4733737906182	-3.86914871115112	0.469573602522686	-8.23970659842233	1.726334712988e-16	2.67613849674492e-15	protein_coding	iodothyronine deiodinase 2 [Source:RGD Symbol;Acc:68418]
Snord110	5.5529804732904	-3.93741336623399	1.51698617889684	-2.595549927223	0.00944396811568575	0.028493586987351	snoRNA	small nucleolar RNA, C/D box 110 [Source:RGD Symbol;Acc:15008910]
Il1a	76.1856041526776	-3.99936291232356	0.781128679880065	-5.11997960814552	3.05568696192359e-07	2.17048413731543e-06	protein_coding	interleukin 1 alpha [Source:RGD Symbol;Acc:2890]
Wipf3	14.9039545214466	-4.04743196373054	0.901306735362794	-4.49062655911627	7.10139641660724e-06	4.13248449102671e-05	protein_coding	WAS/WASL interacting protein family, member 3 [Source:RGD Symbol;Acc:708559]
Scml4	9.35891598957361	-4.11935603833042	1.15964114274494	-3.55226792711031	0.000381925754730775	0.00164261108439339	protein_coding	Scm polycomb group protein like 4 [Source:RGD Symbol;Acc:1310898]
	6.35720728909094	-4.1781877810051	1.47898355724106	-2.82504004899095	0.00472747067295171	0.0154343436050229	lncRNA
	6.71440886543223	-4.23641627887877	1.46242625550475	-2.89684096065179	0.00376940790340318	0.0126696300178229	protein_coding	uncharacterized LOC100912849 [Source:RGD Symbol;Acc:6485345]
	6.88412953951656	-4.26749515651765	1.38288373560972	-3.08593922007195	0.00202910294830794	0.0073290308508473	lncRNA
RGD1564941	7.63153527311627	-4.44417961214303	1.55329669420937	-2.86112732275215	0.00422137482768404	0.013975530426159	protein_coding	similar to ankyrin repeat domain 26 [Source:RGD Symbol;Acc:1564941]
Fgr	11.9030616414532	-4.49030858325933	1.11435251585037	-4.02952254281288	5.58902561950594e-05	0.000282011654375432	protein_coding	FGR proto-oncogene, Src family tyrosine kinase [Source:RGD Symbol;Acc:621319]
	4.28469271624414	-4.50202810733376	1.83256752110123	-2.45667788798766	0.0140228357280561	0.0398523706941292	protein_coding
Tafa2	8.50885974842021	-4.5815921081757	1.35957433445516	-3.36987246086235	0.0007520298192734	0.00301063683268179	protein_coding	TAFA chemokine like family member 2 [Source:RGD Symbol;Acc:1589429]
Cd53	13.7915707000453	-4.69882407535858	1.07791305969683	-4.35918651610004	1.30546813964593e-05	7.28295487969081e-05	protein_coding	Cd53 molecule [Source:RGD Symbol;Acc:2310]
Aicda	5.11127817487212	-4.76619556900528	1.84165466289098	-2.58799636275101	0.00965360000154025	0.029028941594488	protein_coding	activation-induced cytidine deaminase [Source:RGD Symbol;Acc:1303222]
Pld6	5.68868250797567	-4.92700514772306	1.79244624820197	-2.74876033390983	0.00598211090068602	0.0190839368710528	protein_coding	phospholipase D family, member 6 [Source:RGD Symbol;Acc:1311987]
Csprs	3.24535537168132	-5.12290644500174	1.9864573863875	-2.57891585296882	0.00991109261259004	0.0296783245430124	protein_coding	component of Sp100-rs [Source:RGD Symbol;Acc:1310830]
	3.39242053696295	-5.18702789957626	2.17538777143362	-2.38441530640668	0.0171062850488341	0.0472752433620966	lncRNA	uncharacterized LOC102552530 [Source:RGD Symbol;Acc:7617617]
Hoxb3	3.41696432615945	-5.19695313867861	1.9298891814331	-2.69287645564159	0.00708385129762231	0.0221595363275024	protein_coding	homeo box B3 [Source:RGD Symbol;Acc:1310780]
	7.01295993393661	-5.23609054211947	1.52000132539919	-3.44479340552177	0.000571496012496114	0.00236250056612033	lncRNA
	3.56172431658569	-5.25732176938507	1.95799329758587	-2.68505606013419	0.00725176415940891	0.0226171824807794	protein_coding	RoBo-1 [Source:RGD Symbol;Acc:3683]
Lix1	3.62375333583096	-5.28055826403143	2.10743294916061	-2.50568269141596	0.012221524292023	0.0353817671964465	protein_coding	limb and CNS expressed 1 [Source:RGD Symbol;Acc:1309454]
AABR07031963.1	15.0221821162846	-5.43462689841792	1.19139624842788	-4.56156119812299	5.077467239707e-06	3.02193233299589e-05	protein_coding	similar to Set alpha isoform [Source:RGD Symbol;Acc:1561581]
Cfap73	4.08056845754414	-5.45264706981272	1.79255188337639	-3.04183500649492	0.00235140745092668	0.00836355715815051	protein_coding	cilia and flagella associated protein 73 [Source:RGD Symbol;Acc:1561303]
	4.38964886772169	-5.5584673338601	1.76555559402546	-3.14828224762201	0.0016423303274696	0.00605752779028381	pseudogene
	4.73822314671003	-5.66809718067145	1.72661711748639	-3.28277596883962	0.00102790319387782	0.00397715629117228	lncRNA	uncharacterized LOC120097031 [Source:RGD Symbol;Acc:41099915]
Csmd1	5.15688349212044	-5.79150830023456	1.85038202549641	-3.12989870223197	0.00174866592251639	0.00641037111337188	protein_coding	CUB and Sushi multiple domains 1 [Source:RGD Symbol;Acc:1305103]
Naglt1	5.3981830107313	-5.85607978506972	1.67166278735155	-3.50314658517201	0.000459796356995279	0.0019399976332699	protein_coding	Na+ dependent glucose transporter 1 [Source:RGD Symbol;Acc:631438]
Myl1	9.89108936130641	-6.73082976090056	1.46575106548443	-4.59206881673051	4.38873592212326e-06	2.64207899346234e-05	protein_coding	myosin, light chain 1 [Source:RGD Symbol;Acc:1598796]
